# Supplementary material for: 8-(Naphthalen-1-yl)quinoline
Source: Acta Crystallogr Sect E Struct Rep Online. 2011 Aug 31;67(Pt 9):o2522. doi: 10.1107/S1600536811034052 (PMC3200913; doi:10.1107/S1600536811034052)
Supplement: Supplementary file 1 [file e-67-o2522-sup1.cif]

##############################################################################
#                                                                            #
# This CIF contains the data in a paper accepted for publication in          #
# Acta Crystallographica Section E. It conforms to the requirements of       #
# Notes for Authors for Acta Crystallographica Section E, and has been       #
# peer reviewed under the auspices of the IUCr Commission on Journals.       #
#                                                                            #
# Full details of the Crystallographic Information File format               #
# are given in the paper "The Crystallographic Information File (CIF):       #
# a New Standard Archive File for Crystallography" by S. R. Hall, F. H.      #
# Allen and I. D. Brown [Acta Cryst. (1991), A47, 655-685].                  #
#                                                                            #
# The current version of the core CIF dictionary is obtainable from          #
# ftp://ftp.iucr.org/pub/cif_core.dic.                                       #
#                                                                            #
# Software is freely available for graphical display of the structure(s)     #
# in this CIF. For information consult the CIF software page                 #
# http://www.iucr.org/resources/cif/software.                                #
#                                                                            #
# This file may be used for bona fide research purposes within the           #
# scientific community so long as proper attribution is given to the journal # 
# article from which it was obtained.                                        #
#                                                                            #
##############################################################################
data_I
_audit_creation_method     SHELXL97
_chemical_name_systematic
;
8-(Naphthalen-1-yl)quinoline
;
_chemical_name_common     ?
_chemical_formula_moiety     'C19 H13 N'
_chemical_formula_sum     'C19 H13 N'
_chemical_formula_iupac     'C19 H13 N'
_chemical_formula_weight     255.30
_chemical_melting_point_gt     436.0
_chemical_melting_point_lt     437.5
_symmetry_cell_setting     triclinic
_symmetry_space_group_name_H-M     'P -1'
_symmetry_space_group_name_Hall     '-P 1'
loop_
    _symmetry_equiv_pos_as_xyz
    'x, y, z'
    '-x, -y, -z'
_cell_length_a     6.17780(10)
_cell_length_b     10.0392(2)
_cell_length_c     10.8828(2)
_cell_angle_alpha     104.5370(10)
_cell_angle_beta     106.4350(10)
_cell_angle_gamma     90.0020(10)
_cell_volume     624.80(2)
_cell_formula_units_Z     2
_cell_measurement_reflns_used     3661
_cell_measurement_theta_min     4.39
_cell_measurement_theta_max     66.69
_cell_measurement_temperature     100(2)
_exptl_crystal_description     plate
_exptl_crystal_colour     colourless
_exptl_crystal_size_max     0.37
_exptl_crystal_size_mid     0.20
_exptl_crystal_size_min     0.10
_exptl_crystal_density_diffrn     1.357
_exptl_crystal_density_meas     ?
_exptl_crystal_density_method     'not measured'
_exptl_crystal_F_000     268
_exptl_absorpt_coefficient_mu     0.605
_exptl_absorpt_correction_type     numerical
_exptl_absorpt_process_details     '(SADABS; Sheldrick, 2008)'
_exptl_absorpt_correction_T_min     0.806
_exptl_absorpt_correction_T_max     0.942
_exptl_special_details
;
crystal mounted on a Cryoloop using Paratone-N
;
_diffrn_ambient_temperature     100(2)
_diffrn_radiation_type     CuK\a
_diffrn_radiation_wavelength     1.54178
_diffrn_radiation_source     'fine-focus sealed tube'
_diffrn_radiation_monochromator     graphite
_diffrn_measurement_device_type     'Bruker SMART CCD APEXII'
_diffrn_measurement_method     '\f and \w'
_diffrn_detector_area_resol_mean     ?
_diffrn_reflns_number     5783
_diffrn_reflns_av_R_equivalents     0.011
_diffrn_reflns_av_sigmaI/netI     0.011
_diffrn_reflns_theta_min     4.39
_diffrn_reflns_theta_max     67.52
_diffrn_reflns_theta_full     67.52
_diffrn_measured_fraction_theta_max     0.915
_diffrn_measured_fraction_theta_full     0.915
_diffrn_reflns_limit_h_min     -7
_diffrn_reflns_limit_h_max     7
_diffrn_reflns_limit_k_min     -11
_diffrn_reflns_limit_k_max     11
_diffrn_reflns_limit_l_min     -12
_diffrn_reflns_limit_l_max     12
_diffrn_standards_number     0
_diffrn_standards_interval_count     ?
_diffrn_standards_interval_time     ?
_diffrn_standards_decay_%     0
_refine_special_details
;
Refinement of <i>F</i>^2^ against ALL reflections. The weighted <i>R</i>-factor
<i>wR</i> and goodness of fit <i>S</i> are based on <i>F</i>^2^, conventional
<i>R</i>-factors <i>R</i> are based on <i>F</i>, with <i>F</i> set to zero for
negative <i>F</i>^2^. The threshold expression of <i>F</i>^2^ >
\s(<i>F</i>^2^) is used only for calculating <i>R</i>-factors(gt) <i>etc</i>.
and is not relevant to the choice of reflections for refinement.
<i>R</i>-factors based on <i>F</i>^2^ are statistically about twice as large
as those based on <i>F</i>, and <i>R</i>-factors based on ALL data will be
even larger.
;
_reflns_number_total     2058
_reflns_number_gt     1678
_reflns_threshold_expression     I>2\s(I)
_refine_ls_structure_factor_coef     Fsqd
_refine_ls_matrix_type     full
_refine_ls_R_factor_all     0.052
_refine_ls_R_factor_gt     0.044
_refine_ls_wR_factor_gt     0.123
_refine_ls_wR_factor_ref     0.131
_refine_ls_goodness_of_fit_ref     1.06
_refine_ls_restrained_S_all     1.06
_refine_ls_number_reflns     2058
_refine_ls_number_parameters     181
_refine_ls_number_restraints     0
_refine_ls_hydrogen_treatment     constr
_refine_ls_weighting_scheme     calc
_refine_ls_weighting_details
       'calc w = 1/[\s^2^(Fo^2^)+(0.0654P)^2^+0.3480P] where P=(Fo^2^+2Fc^2^)/3'
_atom_sites_solution_hydrogens     geom
_atom_sites_solution_primary     direct
_atom_sites_solution_secondary     difmap
_refine_ls_shift/su_max     0.00
_refine_ls_shift/su_mean     0.00
_refine_diff_density_max     0.38
_refine_diff_density_min     -0.34
_refine_ls_extinction_coef     ?
loop_
    _atom_type_symbol
    _atom_type_description
    _atom_type_scat_dispersion_real
    _atom_type_scat_dispersion_imag
    _atom_type_scat_source
    'C' 'C' 0.0181 0.0091
                         'International Tables Vol C Tables 4.2.6.8 and 6.1.1.4'
    'H' 'H' 0.0000 0.0000
                         'International Tables Vol C Tables 4.2.6.8 and 6.1.1.4'
    'N' 'N' 0.0311 0.0180
                         'International Tables Vol C Tables 4.2.6.8 and 6.1.1.4'
_computing_data_collection     'APEX2 (Bruker, 2006)'
_computing_cell_refinement     'APEX2 (Bruker, 2006)'
_computing_data_reduction     'SAINT (Bruker, 2005)'
_computing_structure_solution     'SHELXTL (Sheldrick, 2008)'
_computing_structure_refinement     'SHELXTL (Sheldrick, 2008)'
_computing_molecular_graphics     'Mercury (Macrae <i>et al.</i>, 2008)'
_computing_publication_material     'SHELXTL (Sheldrick, 2008)'
loop_
    _atom_site_type_symbol
    _atom_site_label
    _atom_site_fract_x
    _atom_site_fract_y
    _atom_site_fract_z
    _atom_site_U_iso_or_equiv
    _atom_site_adp_type
    _atom_site_calc_flag
    _atom_site_refinement_flags
    _atom_site_occupancy
    _atom_site_symmetry_multiplicity
    _atom_site_disorder_assembly
    _atom_site_disorder_group
    N N1 0.9761(3) 0.89896(16) 1.10848(15) 0.0304(4) Uani d . 1 1 . .
    C C2 1.1692(3) 0.96964(18) 1.19213(17) 0.0269(4) Uani d . 1 1 . .
    H H2 1.2610 1.0176 1.1579 0.032 Uiso calc R 1 1 . .
    C C3 1.2400(3) 0.97528(18) 1.32817(17) 0.0268(4) Uani d . 1 1 . .
    H H3 1.3785 1.0249 1.3839 0.032 Uiso calc R 1 1 . .
    C C4 1.1084(3) 0.90897(17) 1.37947(16) 0.0233(4) Uani d . 1 1 . .
    H H4 1.1549 0.9126 1.4713 0.028 Uiso calc R 1 1 . .
    C C4A 0.9019(3) 0.83446(16) 1.29589(15) 0.0207(4) Uani d . 1 1 . .
    C C5 0.7566(3) 0.76657(17) 1.34510(16) 0.0230(4) Uani d . 1 1 . .
    H H5 0.7968 0.7702 1.4369 0.028 Uiso calc R 1 1 . .
    C C6 0.5598(3) 0.69612(17) 1.26156(16) 0.0243(4) Uani d . 1 1 . .
    H H6 0.4636 0.6510 1.2954 0.029 Uiso calc R 1 1 . .
    C C7 0.4982(3) 0.68992(17) 1.12520(16) 0.0236(4) Uani d . 1 1 . .
    H H7 0.3602 0.6406 1.0684 0.028 Uiso calc R 1 1 . .
    C C8 0.6333(3) 0.75369(17) 1.07236(16) 0.0211(4) Uani d . 1 1 . .
    C C8A 0.8399(3) 0.82928(16) 1.15855(15) 0.0197(4) Uani d . 1 1 . .
    C C1' 0.5605(3) 0.74639(17) 0.92755(16) 0.0210(4) Uani d . 1 1 . .
    C C2' 0.3732(3) 0.81036(17) 0.87514(16) 0.0234(4) Uani d . 1 1 . .
    H H2' 0.2924 0.8601 0.9321 0.028 Uiso calc R 1 1 . .
    C C3' 0.2981(3) 0.80380(17) 0.73857(16) 0.0244(4) Uani d . 1 1 . .
    H H3' 0.1677 0.8487 0.7048 0.029 Uiso calc R 1 1 . .
    C C4' 0.4114(3) 0.73338(17) 0.65465(16) 0.0229(4) Uani d . 1 1 . .
    H H4' 0.3598 0.7297 0.5628 0.027 Uiso calc R 1 1 . .
    C C4A' 0.6059(3) 0.66569(16) 0.70394(15) 0.0207(4) Uani d . 1 1 . .
    C C5' 0.7289(3) 0.59114(17) 0.62054(16) 0.0234(4) Uani d . 1 1 . .
    H H5' 0.6837 0.5877 0.5287 0.028 Uiso calc R 1 1 . .
    C C6' 0.9118(3) 0.52436(18) 0.67111(17) 0.0263(4) Uani d . 1 1 . .
    H H6' 0.9937 0.4743 0.6150 0.032 Uiso calc R 1 1 . .
    C C7' 0.9774(3) 0.53047(18) 0.80697(17) 0.0274(4) Uani d . 1 1 . .
    H H7' 1.1039 0.4830 0.8413 0.033 Uiso calc R 1 1 . .
    C C8' 0.8677(2) 0.60111(16) 0.89035(15) 0.0173(4) Uani d . 1 1 . .
    H H8' 0.9166 0.6033 0.9819 0.021 Uiso calc R 1 1 . .
    C C8A' 0.6816(3) 0.67103(16) 0.84112(15) 0.0204(4) Uani d . 1 1 . .
loop_
    _atom_site_aniso_label
    _atom_site_aniso_U_11
    _atom_site_aniso_U_22
    _atom_site_aniso_U_33
    _atom_site_aniso_U_12
    _atom_site_aniso_U_13
    _atom_site_aniso_U_23
    N1 0.0366(9) 0.0240(8) 0.0316(8) 0.0013(6) 0.0141(7) 0.0046(6)
    C2 0.0307(9) 0.0211(9) 0.0313(9) -0.0011(7) 0.0153(8) 0.0041(7)
    C3 0.0238(9) 0.0213(9) 0.0309(10) 0.0001(7) 0.0059(7) 0.0016(7)
    C4 0.0276(9) 0.0201(9) 0.0197(8) 0.0061(7) 0.0044(7) 0.0039(7)
    C4A 0.0249(8) 0.0154(9) 0.0210(8) 0.0051(6) 0.0070(7) 0.0034(6)
    C5 0.0314(9) 0.0201(9) 0.0191(8) 0.0057(7) 0.0093(7) 0.0058(6)
    C6 0.0285(9) 0.0217(9) 0.0261(9) 0.0020(7) 0.0128(7) 0.0071(7)
    C7 0.0226(8) 0.0221(9) 0.0250(9) 0.0006(6) 0.0064(7) 0.0049(7)
    C8 0.0240(8) 0.0173(9) 0.0220(9) 0.0042(6) 0.0074(7) 0.0043(6)
    C8A 0.0227(8) 0.0163(9) 0.0211(8) 0.0039(6) 0.0085(7) 0.0043(6)
    C1' 0.0215(8) 0.0195(9) 0.0214(8) -0.0026(6) 0.0061(7) 0.0046(6)
    C2' 0.0236(8) 0.0229(9) 0.0235(9) 0.0015(7) 0.0082(7) 0.0043(7)
    C3' 0.0224(8) 0.0230(10) 0.0258(9) 0.0017(7) 0.0024(7) 0.0081(7)
    C4' 0.0272(9) 0.0209(9) 0.0189(8) -0.0029(7) 0.0035(7) 0.0060(6)
    C4A' 0.0237(8) 0.0162(9) 0.0211(8) -0.0036(6) 0.0046(7) 0.0052(6)
    C5' 0.0295(9) 0.0213(9) 0.0197(8) -0.0041(7) 0.0079(7) 0.0051(7)
    C6' 0.0274(9) 0.0225(10) 0.0288(9) 0.0004(7) 0.0116(7) 0.0028(7)
    C7' 0.0247(9) 0.0210(10) 0.0323(10) 0.0024(7) 0.0025(7) 0.0061(7)
    C8' 0.0193(8) 0.0148(8) 0.0147(7) 0.0006(6) 0.0011(6) 0.0026(6)
    C8A' 0.0222(8) 0.0159(9) 0.0217(8) -0.0033(6) 0.0048(7) 0.0044(6)
_geom_special_details
;
All e.s.d.'s (except the e.s.d. in the dihedral angle between two l.s. planes)
are estimated using the full covariance matrix. The cell e.s.d.'s are taken
into account individually in the estimation of e.s.d.'s in distances, angles
and torsion angles; correlations between e.s.d.'s in cell parameters are only
used when they are defined by crystal symmetry. An approximate (isotropic)
treatment of cell e.s.d.'s is used for estimating e.s.d.'s involving l.s.
planes.
;
loop_
    _geom_bond_atom_site_label_1
    _geom_bond_atom_site_label_2
    _geom_bond_site_symmetry_2
    _geom_bond_distance
    _geom_bond_publ_flag
    N1 C2 . 1.348(2) ?
    N1 C8A . 1.395(2) ?
    C2 C3 . 1.406(2) ?
    C2 H2 . 0.9500 ?
    C3 C4 . 1.364(2) ?
    C3 H3 . 0.9500 ?
    C4 C4A . 1.420(2) ?
    C4 H4 . 0.9500 ?
    C4A C5 . 1.418(2) ?
    C4A C8A . 1.421(2) ?
    C5 C6 . 1.363(2) ?
    C5 H5 . 0.9500 ?
    C6 C7 . 1.409(2) ?
    C6 H6 . 0.9500 ?
    C7 C8 . 1.376(2) ?
    C7 H7 . 0.9500 ?
    C8 C8A . 1.432(2) ?
    C8 C1' . 1.494(2) ?
    C1' C2' . 1.374(2) ?
    C1' C8A' . 1.434(2) ?
    C2' C3' . 1.410(2) ?
    C2' H2' . 0.9500 ?
    C3' C4' . 1.364(2) ?
    C3' H3' . 0.9500 ?
    C4' C4A' . 1.418(2) ?
    C4' H4' . 0.9500 ?
    C4A' C5' . 1.418(2) ?
    C4A' C8A' . 1.419(2) ?
    C5' C6' . 1.364(2) ?
    C5' H5' . 0.9500 ?
    C6' C7' . 1.403(2) ?
    C6' H6' . 0.9500 ?
    C7' C8' . 1.346(2) ?
    C7' H7' . 0.9500 ?
    C8' C8A' . 1.393(2) ?
    C8' H8' . 0.9500 ?
loop_
    _geom_angle_atom_site_label_1
    _geom_angle_atom_site_label_2
    _geom_angle_atom_site_label_3
    _geom_angle_site_symmetry_1
    _geom_angle_site_symmetry_3
    _geom_angle
    _geom_angle_publ_flag
    C2 N1 C8A . . 118.89(15) ?
    N1 C2 C3 . . 122.60(15) ?
    N1 C2 H2 . . 118.7 ?
    C3 C2 H2 . . 118.7 ?
    C4 C3 C2 . . 119.48(15) ?
    C4 C3 H3 . . 120.3 ?
    C2 C3 H3 . . 120.3 ?
    C3 C4 C4A . . 120.15(15) ?
    C3 C4 H4 . . 119.9 ?
    C4A C4 H4 . . 119.9 ?
    C5 C4A C4 . . 122.25(15) ?
    C5 C4A C8A . . 119.47(15) ?
    C4 C4A C8A . . 118.27(15) ?
    C6 C5 C4A . . 120.44(15) ?
    C6 C5 H5 . . 119.8 ?
    C4A C5 H5 . . 119.8 ?
    C5 C6 C7 . . 120.34(15) ?
    C5 C6 H6 . . 119.8 ?
    C7 C6 H6 . . 119.8 ?
    C8 C7 C6 . . 121.54(15) ?
    C8 C7 H7 . . 119.2 ?
    C6 C7 H7 . . 119.2 ?
    C7 C8 C8A . . 119.05(15) ?
    C7 C8 C1' . . 119.94(15) ?
    C8A C8 C1' . . 120.99(14) ?
    N1 C8A C4A . . 120.58(15) ?
    N1 C8A C8 . . 120.26(14) ?
    C4A C8A C8 . . 119.15(15) ?
    C2' C1' C8A' . . 119.12(15) ?
    C2' C1' C8 . . 120.02(15) ?
    C8A' C1' C8 . . 120.85(14) ?
    C1' C2' C3' . . 121.44(15) ?
    C1' C2' H2' . . 119.3 ?
    C3' C2' H2' . . 119.3 ?
    C4' C3' C2' . . 120.43(15) ?
    C4' C3' H3' . . 119.8 ?
    C2' C3' H3' . . 119.8 ?
    C3' C4' C4A' . . 120.27(15) ?
    C3' C4' H4' . . 119.9 ?
    C4A' C4' H4' . . 119.9 ?
    C5' C4A' C4' . . 122.28(15) ?
    C5' C4A' C8A' . . 118.09(15) ?
    C4' C4A' C8A' . . 119.63(15) ?
    C6' C5' C4A' . . 120.54(15) ?
    C6' C5' H5' . . 119.7 ?
    C4A' C5' H5' . . 119.7 ?
    C5' C6' C7' . . 119.23(15) ?
    C5' C6' H6' . . 120.4 ?
    C7' C6' H6' . . 120.4 ?
    C8' C7' C6' . . 122.44(15) ?
    C8' C7' H7' . . 118.8 ?
    C6' C7' H7' . . 118.8 ?
    C7' C8' C8A' . . 119.33(15) ?
    C7' C8' H8' . . 120.3 ?
    C8A' C8' H8' . . 120.3 ?
    C8' C8A' C4A' . . 120.35(15) ?
    C8' C8A' C1' . . 120.53(14) ?
    C4A' C8A' C1' . . 119.10(15) ?
loop_
    _geom_torsion_atom_site_label_1
    _geom_torsion_atom_site_label_2
    _geom_torsion_atom_site_label_3
    _geom_torsion_atom_site_label_4
    _geom_torsion_site_symmetry_1
    _geom_torsion_site_symmetry_2
    _geom_torsion_site_symmetry_3
    _geom_torsion_site_symmetry_4
    _geom_torsion
    _geom_torsion_publ_flag
    C8A N1 C2 C3 . . . . 0.4(3) ?
    N1 C2 C3 C4 . . . . -1.1(3) ?
    C2 C3 C4 C4A . . . . 0.2(2) ?
    C3 C4 C4A C5 . . . . -178.48(15) ?
    C3 C4 C4A C8A . . . . 1.1(2) ?
    C4 C4A C5 C6 . . . . 179.99(15) ?
    C8A C4A C5 C6 . . . . 0.4(2) ?
    C4A C5 C6 C7 . . . . 0.0(2) ?
    C5 C6 C7 C8 . . . . 0.2(3) ?
    C6 C7 C8 C8A . . . . -0.7(2) ?
    C6 C7 C8 C1' . . . . -179.14(15) ?
    C2 N1 C8A C4A . . . . 1.0(2) ?
    C2 N1 C8A C8 . . . . 179.75(15) ?
    C5 C4A C8A N1 . . . . 177.87(14) ?
    C4 C4A C8A N1 . . . . -1.7(2) ?
    C5 C4A C8A C8 . . . . -0.9(2) ?
    C4 C4A C8A C8 . . . . 179.47(14) ?
    C7 C8 C8A N1 . . . . -177.73(14) ?
    C1' C8 C8A N1 . . . . 0.7(2) ?
    C7 C8 C8A C4A . . . . 1.1(2) ?
    C1' C8 C8A C4A . . . . 179.50(14) ?
    C7 C8 C1' C2' . . . . 66.4(2) ?
    C8A C8 C1' C2' . . . . -112.04(18) ?
    C7 C8 C1' C8A' . . . . -112.47(18) ?
    C8A C8 C1' C8A' . . . . 69.1(2) ?
    C8A' C1' C2' C3' . . . . -0.2(2) ?
    C8 C1' C2' C3' . . . . -179.08(15) ?
    C1' C2' C3' C4' . . . . -0.2(2) ?
    C2' C3' C4' C4A' . . . . 0.1(2) ?
    C3' C4' C4A' C5' . . . . 179.92(15) ?
    C3' C4' C4A' C8A' . . . . 0.3(2) ?
    C4' C4A' C5' C6' . . . . -178.28(15) ?
    C8A' C4A' C5' C6' . . . . 1.4(2) ?
    C4A' C5' C6' C7' . . . . -0.1(2) ?
    C5' C6' C7' C8' . . . . -0.6(3) ?
    C6' C7' C8' C8A' . . . . 0.1(2) ?
    C7' C8' C8A' C4A' . . . . 1.2(2) ?
    C7' C8' C8A' C1' . . . . 179.58(14) ?
    C5' C4A' C8A' C8' . . . . -1.9(2) ?
    C4' C4A' C8A' C8' . . . . 177.77(14) ?
    C5' C4A' C8A' C1' . . . . 179.69(13) ?
    C4' C4A' C8A' C1' . . . . -0.7(2) ?
    C2' C1' C8A' C8' . . . . -177.81(14) ?
    C8 C1' C8A' C8' . . . . 1.1(2) ?
    C2' C1' C8A' C4A' . . . . 0.6(2) ?
    C8 C1' C8A' C4A' . . . . 179.48(14) ?
data_global
_journal_date_recd_electronic     2011-07-28
_journal_date_accepted     2011-08-19
_journal_name_full     'Acta Crystallographica, Section E'
_journal_year     2011
_journal_volume     67
_journal_issue      9
_journal_page_first     o2522
_journal_page_last     o2522
_journal_paper_category     QO
_journal_coeditor_code     LH5298
_publ_contact_author_name     'Dale E. Vitale'
_publ_contact_author_address
;
Department of Chemistry
Kean University
Union
NJ 07083
USA
;
_publ_contact_author_email     dvitale@kean.edu
_publ_contact_author_fax     '908-737-3688'
_publ_contact_author_phone     '908-737-3683'
_publ_section_title
;
8-(Naphthalen-1-yl)quinoline
;
loop_
    _publ_author_name
    _publ_author_address
    'Kanu, Godwin'
;
Department of Chemistry and Biochemistry
UCLA
607 Charles E. Young Drive East
Box 951569
Los Angeles
CA 90095
USA
;
    'Lalancette, Roger A.'
;
Department of Chemistry
Rutgers University-Newark
73 Warren Street
Newark
NJ 07102-1811
USA
;
    'Vitale, Dale E.'
;
Department of Chemistry
Kean University
Union
NJ 07083
USA
;
