# Supplementary material for: 8-(Naphthalen-1-yl)quinoline
Source: Acta Crystallogr Sect E Struct Rep Online. 2011 Aug 31;67(Pt 9):o2522. doi: 10.1107/S1600536811034052 (PMC3200913; doi:10.1107/S1600536811034052)
Supplement: Supplementary file 3 [file e-67-o2522-Isup3.hkl]

# 
# h,k,l, Fc-squared, Fo-squared, sigma(Fo-squared) and status flag 
# 
data_I
_shelx_title ' 072009DALE_0m in P-1' 
_shelx_refln_list_code          4 
_shelx_F_calc_maximum      106.46 
_exptl_crystal_F_000       268.00 
_reflns_d_resolution_high  0.8343 
 
loop_ 
 _symmetry_equiv_pos_as_xyz 
 'x, y, z' 
 '-x, -y, -z' 
 
_cell_length_a     6.1777 
_cell_length_b    10.0392 
_cell_length_c    10.8828 
_cell_angle_alpha 104.537 
_cell_angle_beta  106.435 
_cell_angle_gamma  90.002 
 
_shelx_F_squared_multiplier     1.000 
 
loop_ 
 _refln_index_h 
 _refln_index_k 
 _refln_index_l 
 _refln_F_squared_calc 
 _refln_F_squared_meas 
 _refln_F_squared_sigma 
 _refln_observed_status 
   1   0   0        6.94        6.60      0.14 o 
   2   0   0        7.61        4.86      0.11 o 
   3   0   0       11.04        7.26      0.25 o 
   4   0   0       63.96       80.98      1.33 o 
   5   0   0        0.96        0.87      0.33 o 
   6   0   0        9.85       10.95      0.85 o 
   7   0   0       20.10       20.94      0.85 o 
  -7   1   0        0.21       -0.21      0.43 o 
  -6   1   0        1.45        0.96      0.69 o 
  -5   1   0       60.18       56.37      0.96 o 
  -4   1   0       16.46       17.72      0.53 o 
  -3   1   0        1.05        1.90      0.17 o 
  -2   1   0      154.32      139.02      0.82 o 
  -1   1   0     2208.95     2076.22     12.27 o 
   0   1   0        0.04        1.20      0.14 o 
   1   1   0      334.67      329.15      1.57 o 
   2   1   0      485.42      479.81      2.17 o 
   3   1   0      282.19      310.85      2.23 o 
   4   1   0        5.33        6.73      0.41 o 
   5   1   0        0.29        0.69      0.30 o 
   6   1   0        8.56        8.68      0.60 o 
  -7   2   0        5.78        6.91      0.64 o 
  -6   2   0       36.09       40.89      1.01 o 
  -5   2   0        0.00       -0.07      0.25 o 
  -4   2   0       18.86       21.42      0.56 o 
  -3   2   0       19.86       27.82      0.50 o 
  -2   2   0      108.33      104.96      0.71 o 
  -1   2   0     1088.57     1018.86      7.95 o 
   0   2   0     1192.23     1154.05      6.68 o 
   1   2   0    11306.97    10422.42     69.46 o 
   2   2   0      215.46      222.00      1.75 o 
   3   2   0        1.42        2.87      0.22 o 
   4   2   0      117.92      112.69      1.43 o 
   5   2   0       17.52       21.23      0.83 o 
   6   2   0       11.59       11.71      0.80 o 
  -6   3   0        0.06       -0.09      0.27 o 
  -5   3   0        7.54        8.91      0.44 o 
  -4   3   0      248.43      244.24      2.32 o 
  -3   3   0       37.63       30.47      0.58 o 
  -2   3   0        5.93        4.05      0.15 o 
  -1   3   0     2256.63     2177.36     12.56 o 
   0   3   0        0.01       -0.11      0.11 o 
   1   3   0     1518.54     1554.00      8.95 o 
   2   3   0       26.34       31.09      0.33 o 
   3   3   0      105.36       99.79      0.97 o 
   4   3   0       37.24       39.34      0.82 o 
   5   3   0        6.92        7.36      0.56 o 
   6   3   0        0.09        0.43      0.30 o 
  -6   4   0        3.69        3.94      0.55 o 
  -5   4   0       67.97       67.36      1.14 o 
  -4   4   0       51.45       51.73      0.77 o 
  -3   4   0        0.36        0.99      0.21 o 
  -2   4   0     1554.06     1613.98     10.86 o 
  -1   4   0      881.15      920.18      5.58 o 
   0   4   0      224.06      221.28      1.58 o 
   1   4   0       31.85       32.22      0.55 o 
   2   4   0     1159.42     1247.98      6.44 o 
   3   4   0        0.26        0.23      0.13 o 
   4   4   0        3.48        4.20      0.45 o 
   5   4   0       65.73       66.42      1.31 o 
   6   4   0       44.39       51.06      1.01 o 
  -6   5   0        4.76        4.16      0.32 o 
  -5   5   0       23.86       24.48      0.71 o 
  -4   5   0        0.45        0.91      0.39 o 
  -3   5   0       23.47       22.81      0.74 o 
  -2   5   0     1646.95     1643.83     11.12 o 
  -1   5   0       11.93        9.95      0.30 o 
   0   5   0        0.42       -0.04      0.12 o 
   1   5   0       40.44       46.47      0.62 o 
   2   5   0      572.98      566.86      3.56 o 
   3   5   0        1.54        1.99      0.18 o 
   4   5   0       40.01       37.59      1.05 o 
   5   5   0       47.62       42.02      1.01 o 
  -6   6   0        6.41        7.53      0.39 o 
  -5   6   0       39.81       41.63      1.09 o 
  -4   6   0       25.04       27.07      0.89 o 
  -3   6   0       27.95       25.82      0.57 o 
  -2   6   0        0.44        0.32      0.26 o 
  -1   6   0       63.24       59.26      1.15 o 
   0   6   0       19.57       20.41      1.75 o 
   1   6   0       31.30       29.72      0.83 o 
   2   6   0        4.17        4.44      0.20 o 
   3   6   0        2.53        3.60      0.62 o 
   4   6   0        0.01       -0.04      0.33 o 
   5   6   0        0.40       -0.32      0.43 o 
  -5   7   0        0.39        0.45      0.34 o 
  -4   7   0       17.60       18.51      0.63 o 
  -3   7   0       13.52       12.12      0.96 o 
   0   7   0        0.00        0.41      0.23 o 
   1   7   0        5.72        6.00      0.33 o 
   2   7   0        6.35        6.30      0.33 o 
   3   7   0      339.55      325.26      2.86 o 
   4   7   0        0.46        0.27      0.30 o 
   5   7   0        2.58        3.93      0.53 o 
  -5   8   0        0.18        1.13      0.30 o 
  -4   8   0        0.82        0.45      0.33 o 
  -3   8   0       10.67        5.63      0.74 o 
   0   8   0        9.80        9.44      0.64 o 
   1   8   0       42.02       41.78      1.04 o 
   2   8   0       31.63       32.81      0.76 o 
   3   8   0        0.07       -0.22      0.22 o 
   4   8   0        0.00        0.16      0.37 o 
  -4   9   0      183.59      160.75      2.87 o 
   0   9   0        0.02        0.58      0.33 o 
   1   9   0       14.30       14.57      1.17 o 
   2   9   0        6.69        8.86      0.69 o 
   3   9   0        2.67        2.08      0.29 o 
   0  10   0       15.40       18.71      1.38 o 
   1  10   0        2.31        2.79      0.41 o 
   2  10   0      205.45      202.90      2.36 o 
   3  10   0        0.05        0.74      0.32 o 
   1  11   0      195.49      204.23      2.98 o 
  -2 -11   1       20.89       22.75      0.85 o 
  -1 -11   1       17.78       19.93      0.66 o 
  -3 -10   1        0.36        0.03      0.26 o 
  -2 -10   1       85.39       89.10      1.50 o 
  -1 -10   1       24.74       29.86      1.54 o 
   0 -10   1       22.65       25.30      1.28 o 
  -4  -9   1       18.99       17.01      0.74 o 
  -3  -9   1       71.17       72.50      1.35 o 
  -2  -9   1      649.40      646.23      6.06 o 
  -1  -9   1        6.83        8.77      0.59 o 
   0  -9   1        0.02        0.19      0.33 o 
   3  -9   1       10.85        8.82      0.85 o 
   4  -9   1        1.81        1.70      0.53 o 
  -4  -8   1       16.10       17.85      0.56 o 
  -3  -8   1        8.39       11.84      0.53 o 
  -2  -8   1       25.50       28.09      0.86 o 
  -1  -8   1        2.78        3.66      0.41 o 
   0  -8   1       81.97       78.13      1.42 o 
   2  -8   1        0.90        1.38      0.64 o 
   3  -8   1        0.63        0.85      0.38 o 
   4  -8   1       19.98       19.19      0.75 o 
   5  -8   1        0.08        0.23      0.22 o 
  -5  -7   1        7.96        4.15      0.53 o 
  -4  -7   1        2.36        1.72      0.41 o 
  -3  -7   1      301.60      284.57      2.60 o 
  -2  -7   1        0.13       -0.09      0.26 o 
  -1  -7   1      121.53      117.27      1.47 o 
   0  -7   1        0.12        0.20      0.26 o 
   1  -7   1        0.07        1.61      0.78 o 
   2  -7   1       19.72       18.93      0.63 o 
   3  -7   1       77.84       69.55      1.39 o 
   4  -7   1        0.02        0.00      0.25 o 
   5  -7   1        0.52        0.18      0.25 o 
  -5  -6   1       24.74       24.15      0.79 o 
  -4  -6   1        5.50        6.71      1.70 o 
  -3  -6   1        0.14        0.19      0.17 o 
  -2  -6   1      401.04      394.97      2.68 o 
  -1  -6   1       57.10       56.60      0.92 o 
   0  -6   1        1.87        2.46      0.26 o 
   1  -6   1      238.90      244.49      2.81 o 
   2  -6   1      128.90      140.48      2.03 o 
   3  -6   1        1.54        1.89      0.39 o 
   4  -6   1        0.45        0.14      0.25 o 
   5  -6   1      135.41      137.82      2.15 o 
   6  -6   1       51.56       54.07      1.12 o 
  -6  -5   1       26.71       22.59      0.68 o 
  -5  -5   1        2.09        2.18      0.48 o 
  -4  -5   1      455.51      432.55      4.36 o 
  -3  -5   1      513.96      493.27      2.69 o 
  -2  -5   1      800.96      805.75      5.05 o 
  -1  -5   1        7.76        9.61      0.23 o 
   0  -5   1        0.08        0.27      0.14 o 
   1  -5   1      335.55      353.72      2.85 o 
   2  -5   1       30.93       28.05      0.43 o 
   3  -5   1       11.34       12.72      0.49 o 
   4  -5   1       80.48       75.54      1.43 o 
   5  -5   1       24.59       25.98      0.74 o 
   6  -5   1        0.12        0.06      0.20 o 
  -6  -4   1        0.07       -0.32      0.43 o 
  -5  -4   1        4.92        5.01      0.53 o 
  -4  -4   1      263.21      241.82      3.61 o 
  -3  -4   1        3.73        4.87      0.23 o 
  -2  -4   1      376.30      398.54      2.27 o 
  -1  -4   1      886.89      937.93      6.25 o 
   0  -4   1      736.94      704.17      4.29 o 
   1  -4   1       12.71       15.88      0.36 o 
   2  -4   1      659.46      648.72      4.43 o 
   3  -4   1        0.21        0.24      0.15 o 
   4  -4   1       41.72       40.33      0.81 o 
   5  -4   1        8.31        8.37      0.42 o 
   6  -4   1        7.30        7.08      0.48 o 
  -6  -3   1        0.15        0.05      0.30 o 
  -5  -3   1      331.27      321.89      3.50 o 
  -4  -3   1        4.86        5.38      0.34 o 
  -3  -3   1      172.03      164.51      1.35 o 
  -2  -3   1      871.97      915.03      4.72 o 
  -1  -3   1     2171.55     2247.92     12.49 o 
   0  -3   1        0.98        0.24      0.11 o 
   1  -3   1     1622.59     1538.34      7.86 o 
   2  -3   1      497.68      554.04      3.82 o 
   3  -3   1       13.78       17.34      0.50 o 
   4  -3   1       55.20       53.59      0.65 o 
   5  -3   1       13.07       10.38      0.54 o 
   6  -3   1        2.98        2.61      0.38 o 
  -7  -2   1        6.57        8.51      0.64 o 
  -6  -2   1        1.11        1.51      0.38 o 
  -5  -2   1        8.48        9.23      1.33 o 
  -4  -2   1       73.59       71.82      1.08 o 
  -3  -2   1       13.86       17.53      0.39 o 
  -2  -2   1       51.50       58.37      0.48 o 
  -1  -2   1     1036.43     1058.52      5.95 o 
   0  -2   1     4585.50     4193.89     29.15 o 
   1  -2   1     4033.08     3862.21     18.46 o 
   2  -2   1        5.66        5.70      0.14 o 
   3  -2   1       39.64       39.56      0.67 o 
   4  -2   1      140.81      155.37      2.06 o 
   5  -2   1       14.64       14.45      0.70 o 
   6  -2   1        1.80        2.03      0.38 o 
  -7  -1   1        0.40       -0.32      0.32 o 
  -6  -1   1        2.25        1.18      0.48 o 
  -5  -1   1       58.48       58.52      1.24 o 
  -4  -1   1      167.68      171.79      2.28 o 
  -3  -1   1       11.12       11.56      0.34 o 
  -2  -1   1      111.72      103.41      0.51 o 
  -1  -1   1     2228.04     2123.09      9.50 o 
   1  -1   1        6.54        2.11      0.08 o 
   2  -1   1      117.90      104.34      0.66 o 
   3  -1   1     2394.54     2533.15     17.54 o 
   4  -1   1       24.89       23.82      0.61 o 
   5  -1   1       11.32       10.49      0.64 o 
   6  -1   1        8.89        7.41      0.60 o 
  -7   0   1        0.00        0.43      0.43 o 
  -6   0   1      126.66      133.26      2.66 o 
  -5   0   1       13.63       13.51      0.64 o 
  -4   0   1        0.17        0.18      0.18 o 
  -3   0   1        0.01       -0.05      0.11 o 
  -2   0   1     1285.79     1259.06      6.14 o 
  -1   0   1       10.79        7.48      0.10 o 
   0   0   1      593.46      537.17      2.34 o 
   1   0   1      202.00      205.63      1.03 o 
   2   0   1       26.70       19.99      0.21 o 
   3   0   1       25.48       22.44      0.41 o 
   4   0   1       42.10       45.66      2.39 o 
   5   0   1        9.15       12.44      0.71 o 
   6   0   1      133.21      150.97      2.76 o 
  -7   1   1        0.86        0.74      0.43 o 
  -6   1   1        1.26        1.05      0.33 o 
  -5   1   1        0.36        0.30      0.23 o 
  -4   1   1       25.36       25.85      0.52 o 
  -3   1   1       89.58       89.24      0.76 o 
  -2   1   1      121.91      105.05      0.83 o 
  -1   1   1      371.44      340.62      1.57 o 
   0   1   1        0.53        0.21      0.06 o 
   1   1   1      487.43      449.09      2.16 o 
   2   1   1      106.87      113.36      0.94 o 
   3   1   1      212.24      230.58      2.08 o 
   4   1   1      446.48      448.43      6.17 o 
   5   1   1       17.24       14.68      0.75 o 
   6   1   1        8.99       11.27      0.85 o 
  -7   2   1        5.78        6.70      0.64 o 
  -6   2   1        2.30        2.13      0.38 o 
  -5   2   1      103.01      104.13      1.05 o 
  -4   2   1       13.53       13.52      0.58 o 
  -3   2   1        2.42        2.36      0.16 o 
  -2   2   1       64.58       61.83      0.40 o 
  -1   2   1    11332.80    10359.86     97.36 o 
   0   2   1      522.90      512.13      3.07 o 
   1   2   1        0.14        0.38      0.10 o 
   2   2   1      301.34      358.16      1.70 o 
   3   2   1        3.21        8.78      0.28 o 
   4   2   1       13.36       15.76      1.38 o 
   5   2   1       13.74       16.51      1.54 o 
   6   2   1        6.00        5.58      0.45 o 
  -7   3   1        6.29        5.32      0.64 o 
  -6   3   1        0.10        0.56      0.27 o 
  -5   3   1      200.21      194.27      2.09 o 
  -4   3   1        1.33        1.33      0.35 o 
  -3   3   1      122.58      110.82      1.15 o 
  -2   3   1      879.64      925.34      4.71 o 
  -1   3   1     1589.87     1560.93      9.11 o 
   0   3   1        0.93        0.62      0.11 o 
   1   3   1     1038.27     1123.42      5.84 o 
   2   3   1      191.00      240.49      2.22 o 
   3   3   1        8.97        9.47      0.36 o 
   4   3   1       41.72       40.62      1.54 o 
   5   3   1        7.65        9.55      0.64 o 
   6   3   1        1.63        1.06      0.53 o 
  -6   4   1       12.23       12.33      0.51 o 
  -5   4   1       10.37        9.60      0.43 o 
  -4   4   1      140.21      131.95      1.11 o 
  -3   4   1        0.03       -0.03      0.14 o 
  -2   4   1      395.30      411.00      2.91 o 
  -1   4   1       24.67       29.78      0.46 o 
   0   4   1      326.23      326.67      2.21 o 
   1   4   1      201.75      210.92      1.71 o 
   2   4   1       11.55       10.58      0.25 o 
   3   4   1        1.42        1.40      0.18 o 
   4   4   1        0.50        1.01      0.38 o 
   5   4   1       67.10       69.42      1.91 o 
  -6   5   1        2.28        3.05      0.31 o 
  -5   5   1       87.45       87.83      1.29 o 
  -4   5   1      709.87      662.61      5.03 o 
  -3   5   1       18.49       18.38      0.54 o 
  -2   5   1      802.18      815.49      7.49 o 
  -1   5   1       45.46       47.70      0.69 o 
   0   5   1        0.02       -0.21      0.21 o 
   1   5   1        1.51        1.92      0.17 o 
   2   5   1       25.76       27.27      0.48 o 
   3   5   1       58.11       55.37      0.92 o 
   4   5   1        8.94        7.35      0.60 o 
   5   5   1        5.39        6.17      0.74 o 
  -6   6   1       30.87       31.27      0.83 o 
  -5   6   1       16.06       14.95      0.96 o 
  -4   6   1       21.18       20.75      0.83 o 
  -3   6   1       76.47       71.82      0.91 o 
  -2   6   1      407.54      408.03      5.85 o 
  -1   6   1       30.68       30.15      0.79 o 
   0   6   1        9.69       11.39      0.53 o 
   1   6   1       71.14       78.69      1.10 o 
   2   6   1       26.46       22.89      0.37 o 
   3   6   1        0.28        0.53      0.23 o 
   4   6   1        5.43        5.99      0.69 o 
   5   6   1        0.11       -0.11      0.43 o 
  -6   7   1        0.00        1.17      0.32 o 
  -5   7   1        0.16        0.57      0.48 o 
  -4   7   1        8.56        9.89      0.60 o 
  -3   7   1     2704.69     2511.74     20.03 o 
   0   7   1        0.02        0.07      0.14 o 
   1   7   1        3.79        4.83      0.35 o 
   2   7   1        0.27        0.58      0.20 o 
   3   7   1        7.27        6.63      0.44 o 
   4   7   1       19.58       17.12      0.80 o 
  -5   8   1        1.31        1.43      0.32 o 
  -4   8   1      122.54      115.15      1.73 o 
   0   8   1       73.62       67.98      0.92 o 
   1   8   1        0.07       -0.02      0.23 o 
   2   8   1        0.77        0.14      0.23 o 
   3   8   1        4.12        2.68      0.29 o 
   4   8   1        4.92        4.36      0.41 o 
   0   9   1        0.00        0.06      0.35 o 
   1   9   1       71.43       71.54      1.39 o 
   2   9   1        0.02        2.00      0.96 o 
   3   9   1        1.59        2.16      0.29 o 
   0  10   1       17.65       20.84      1.06 o 
   1  10   1       12.59       12.38      0.64 o 
   2  10   1        1.43        1.30      0.53 o 
  -2 -11   2      112.60      120.77      2.13 o 
  -1 -11   2      146.05      150.27      1.91 o 
   0 -11   2        0.05        0.00      0.53 o 
  -3 -10   2        4.65        5.00      0.45 o 
  -2 -10   2      174.44      184.93      3.19 o 
  -1 -10   2        0.27        0.07      0.27 o 
   0 -10   2        0.02        0.11      0.53 o 
  -4  -9   2      599.96      547.30      4.84 o 
  -3  -9   2      229.94      230.88      2.69 o 
  -2  -9   2       12.47       12.60      0.85 o 
  -1  -9   2        6.85        8.29      0.50 o 
   0  -9   2        0.03        0.80      0.53 o 
   1  -9   2       11.92       14.03      0.79 o 
   2  -9   2        0.20        0.85      0.53 o 
   3  -9   2       73.12       72.77      1.35 o 
   4  -9   2       26.17       24.92      1.91 o 
  -4  -8   2       98.12       84.43      1.01 o 
  -3  -8   2       22.11       23.79      0.67 o 
  -2  -8   2       44.88       48.79      0.94 o 
  -1  -8   2       13.32       11.69      0.53 o 
   0  -8   2       45.06       45.53      1.97 o 
   1  -8   2        1.37        2.38      0.45 o 
   2  -8   2       58.71       58.64      1.31 o 
   3  -8   2        0.05       -0.21      0.30 o 
   4  -8   2        0.48        0.54      0.37 o 
   5  -8   2        0.49       -0.01      0.22 o 
  -5  -7   2        5.05        6.74      0.53 o 
  -4  -7   2       16.13       16.76      0.63 o 
  -3  -7   2     2770.42     2570.50     12.68 o 
  -2  -7   2       44.60       46.24      0.67 o 
  -1  -7   2        0.17        0.39      0.25 o 
   0  -7   2        0.24        0.15      0.22 o 
   1  -7   2       56.93       66.92      1.72 o 
   2  -7   2        1.79        1.90      0.31 o 
   3  -7   2        3.17        3.56      0.45 o 
   4  -7   2       45.30       39.31      1.25 o 
   5  -7   2       31.76       30.69      0.68 o 
  -6  -6   2        1.63        1.17      0.43 o 
  -5  -6   2        6.51        7.24      0.53 o 
  -4  -6   2      324.28      322.24      3.53 o 
  -3  -6   2       77.24       73.92      0.65 o 
  -2  -6   2        1.24        0.87      0.15 o 
  -1  -6   2      228.54      230.08      2.80 o 
   0  -6   2      260.31      278.06      2.15 o 
   1  -6   2       97.44      110.93      1.61 o 
   2  -6   2        0.14        0.19      0.22 o 
   3  -6   2        2.23        1.81      0.31 o 
   4  -6   2       21.51       19.97      0.55 o 
   5  -6   2        6.42        6.68      0.43 o 
   6  -6   2        8.43        7.05      0.53 o 
  -6  -5   2       22.17       17.54      0.68 o 
  -5  -5   2       58.55       60.87      1.28 o 
  -4  -5   2      219.28      209.00      3.03 o 
  -3  -5   2       17.37       16.94      0.39 o 
  -2  -5   2     1651.01     1625.99      9.63 o 
  -1  -5   2      327.87      359.35      2.35 o 
   0  -5   2        0.33        0.17      0.09 o 
   1  -5   2      141.17      133.96      1.01 o 
   2  -5   2      240.65      268.23      3.16 o 
   3  -5   2       57.29       63.64      1.06 o 
   4  -5   2        0.03        0.05      0.21 o 
   5  -5   2       15.80       11.23      0.51 o 
   6  -5   2        1.34        0.37      0.48 o 
  -6  -4   2       26.53       29.67      0.86 o 
  -5  -4   2        0.72        0.69      0.30 o 
  -4  -4   2      143.83      134.92      1.41 o 
  -3  -4   2        0.02        0.21      0.13 o 
  -2  -4   2     1533.55     1623.59      8.22 o 
  -1  -4   2       21.11       16.96      0.53 o 
   0  -4   2      290.40      284.82      1.59 o 
   1  -4   2      300.73      285.97      1.84 o 
   2  -4   2       47.94       71.66      0.69 o 
   3  -4   2        0.15       -0.05      0.21 o 
   4  -4   2        0.26        1.05      0.22 o 
   5  -4   2      161.78      158.05      2.75 o 
   6  -4   2        0.98        1.28      0.64 o 
  -6  -3   2        1.25        0.96      0.32 o 
  -5  -3   2      365.11      354.53      5.32 o 
  -4  -3   2       92.59       83.28      1.22 o 
  -3  -3   2      125.36      115.01      1.22 o 
  -2  -3   2        3.37        4.72      0.17 o 
  -1  -3   2     1490.74     1545.17     11.82 o 
   0  -3   2        1.14        0.44      0.06 o 
   1  -3   2       31.44       42.38      0.42 o 
   2  -3   2      151.40      166.64      1.10 o 
   3  -3   2      257.75      270.71      3.12 o 
   4  -3   2      189.03      188.06      1.42 o 
   5  -3   2        0.53        0.44      0.26 o 
   6  -3   2       16.55       12.76      0.60 o 
  -7  -2   2        1.22        1.28      0.43 o 
  -6  -2   2       45.11       49.24      2.45 o 
  -5  -2   2      594.08      599.33      6.86 o 
  -4  -2   2        8.93        7.79      0.67 o 
  -3  -2   2        0.74        1.71      0.18 o 
  -2  -2   2       90.25      104.11      0.72 o 
  -1  -2   2     4077.18     3829.53     23.48 o 
   0  -2   2       57.36       54.98      0.69 o 
   1  -2   2       78.27       69.34      0.56 o 
   2  -2   2      435.16      408.96      2.29 o 
   3  -2   2        4.23        1.24      0.18 o 
   4  -2   2        0.24        0.30      0.17 o 
   5  -2   2       40.79       38.46      2.18 o 
   6  -2   2      190.03      195.21      2.33 o 
  -7  -1   2        6.77        8.36      0.96 o 
  -6  -1   2       41.38       44.66      1.05 o 
  -5  -1   2        0.03        0.21      0.30 o 
  -4  -1   2       19.27       18.88      0.60 o 
  -3  -1   2       90.44       91.84      0.88 o 
  -2  -1   2      142.38      141.45      0.78 o 
  -1  -1   2        0.35        2.15      0.09 o 
   0  -1   2        3.04        0.09      0.05 o 
   1  -1   2      212.22      250.45      1.15 o 
   2  -1   2        9.33       16.79      0.25 o 
   3  -1   2       55.23       65.13      0.90 o 
   4  -1   2        0.52        0.43      0.21 o 
   5  -1   2       19.35       19.57      0.74 o 
   6  -1   2       14.92       12.77      0.64 o 
  -7   0   2        6.37        7.44      0.64 o 
  -6   0   2       15.90       17.08      0.75 o 
  -5   0   2       10.37       10.58      0.60 o 
  -4   0   2       83.46       75.96      1.39 o 
  -3   0   2        0.45        0.30      0.12 o 
  -2   0   2        1.31        4.59      0.15 o 
  -1   0   2      243.60      212.15      0.89 o 
   0   0   2     3042.34     2685.84     10.96 o 
   1   0   2        3.92        2.31      0.15 o 
   2   0   2       30.19       22.57      0.29 o 
   3   0   2       11.71       11.50      0.39 o 
   4   0   2       34.07       32.82      0.89 o 
   5   0   2        1.27        1.12      0.38 o 
   6   0   2       65.59       71.23      1.70 o 
  -7   1   2        0.00       -0.32      0.32 o 
  -6   1   2        7.05        7.73      0.74 o 
  -5   1   2       61.10       56.33      0.76 o 
  -4   1   2       19.14       19.51      0.41 o 
  -3   1   2       10.54       11.70      0.26 o 
  -2   1   2      515.03      490.35      2.66 o 
  -1   1   2      450.95      449.33      1.93 o 
   0   1   2        0.02        0.14      0.05 o 
   1   1   2        2.09        2.01      0.12 o 
   2   1   2     1038.51     1116.33      6.28 o 
   3   1   2      274.92      285.59      2.97 o 
   4   1   2        3.56        4.68      0.45 o 
   5   1   2       24.47       19.99      1.06 o 
   6   1   2       18.61       17.22      0.96 o 
  -7   2   2      202.03      222.30      3.30 o 
  -6   2   2      217.23      236.17      2.27 o 
  -5   2   2      124.08      119.88      1.13 o 
  -4   2   2        8.29        9.09      0.28 o 
  -3   2   2       14.91       16.62      0.36 o 
  -2   2   2      213.32      224.53      1.33 o 
  -1   2   2        0.75        0.54      0.06 o 
   0   2   2       46.25       48.27      0.45 o 
   1   2   2      254.87      242.17      1.41 o 
   2   2   2      151.90      144.35      0.91 o 
   3   2   2        0.67        0.00      0.23 o 
   4   2   2        0.08       -0.32      0.43 o 
   5   2   2       92.81       84.20      2.13 o 
  -6   3   2       11.87       13.09      0.53 o 
  -5   3   2      160.95      155.87      1.38 o 
  -4   3   2       93.21       84.80      0.79 o 
  -3   3   2      178.16      164.72      1.15 o 
  -2   3   2       34.43       31.02      0.42 o 
  -1   3   2     1192.00     1167.02      6.89 o 
   0   3   2        1.84        0.04      0.08 o 
   1   3   2       87.80       74.94      0.61 o 
   2   3   2      118.55      136.20      0.98 o 
   3   3   2       22.44       27.88      0.47 o 
   4   3   2      142.88      127.06      1.88 o 
   5   3   2        9.85        8.29      0.85 o 
  -6   4   2       29.45       32.23      0.86 o 
  -5   4   2      200.13      206.61      2.01 o 
  -4   4   2      142.55      135.51      1.13 o 
  -3   4   2        5.66        5.28      0.27 o 
  -2   4   2     1219.13     1283.23     12.75 o 
  -1   4   2      176.06      207.30      1.80 o 
   0   4   2        0.64        1.40      0.14 o 
   1   4   2      304.42      326.37      2.58 o 
   2   4   2       23.28       20.65      0.40 o 
   3   4   2        0.12        0.50      0.18 o 
   4   4   2        0.07       -0.16      0.30 o 
   5   4   2        0.98        0.11      0.43 o 
  -6   5   2       20.42       15.71      0.64 o 
  -5   5   2       17.42       17.35      0.75 o 
  -4   5   2      209.89      199.47      1.98 o 
  -3   5   2      517.01      501.36      3.79 o 
  -2   5   2      585.64      591.25      4.19 o 
  -1   5   2        1.61        1.44      0.20 o 
   0   5   2        0.12        0.07      0.16 o 
   1   5   2      253.60      284.02      2.41 o 
   2   5   2       16.28       16.66      0.44 o 
   3   5   2       30.04       28.97      1.17 o 
   4   5   2       56.46       47.84      1.13 o 
   5   5   2        8.06        7.65      0.74 o 
  -6   6   2        0.45        0.30      0.48 o 
  -5   6   2        5.97        4.57      0.45 o 
  -4   6   2      314.29      315.01      3.57 o 
  -3   6   2        0.00       -0.10      0.16 o 
  -2   6   2        3.18        3.61      0.53 o 
  -1   6   2       78.05       79.79      1.29 o 
   0   6   2     1064.87     1077.53     11.32 o 
   1   6   2       13.89       12.16      0.44 o 
   2   6   2       33.26       29.50      0.56 o 
   3   6   2       12.05       12.92      0.53 o 
   4   6   2       58.53       58.43      1.24 o 
  -5   7   2      107.10      105.46      2.34 o 
  -4   7   2       13.72       15.15      0.75 o 
  -3   7   2      289.93      272.80      4.47 o 
  -1   7   2        4.24        5.04      0.44 o 
   0   7   2        0.14        0.07      0.16 o 
   1   7   2       34.24       33.35      0.59 o 
   2   7   2       17.93       16.89      0.63 o 
   3   7   2      142.05      136.39      1.59 o 
   4   7   2        5.10        5.76      0.48 o 
  -5   8   2        0.13        0.09      0.27 o 
  -4   8   2       84.57       79.26      1.43 o 
   0   8   2      175.16      173.24      2.22 o 
   1   8   2      229.35      219.11      3.58 o 
   2   8   2        6.82        6.67      0.63 o 
   3   8   2        2.78        3.20      0.29 o 
   0   9   2        0.02        0.85      0.43 o 
   1   9   2        4.63        4.50      0.36 o 
   2   9   2       31.43       29.77      1.06 o 
   3   9   2       11.05       10.53      0.64 o 
   0  10   2        1.89        2.76      0.53 o 
   1  10   2       46.74       52.52      1.38 o 
   2  10   2        9.42        7.87      0.53 o 
  -2 -11   3        0.01       -0.11      0.37 o 
  -1 -11   3       24.14       23.98      0.74 o 
   0 -11   3        0.07        0.00      0.43 o 
  -3 -10   3        2.76        3.36      0.35 o 
  -2 -10   3       56.73       61.25      1.02 o 
  -1 -10   3      155.97      146.12      1.69 o 
   0 -10   3       23.84       22.87      0.86 o 
   1 -10   3        4.30        4.93      0.69 o 
   2 -10   3       12.54       14.88      0.96 o 
   3 -10   3        1.07        1.07      0.58 o 
  -4  -9   3        0.00       -0.04      0.23 o 
  -3  -9   3      235.07      229.81      2.25 o 
  -2  -9   3      115.87      115.80      1.49 o 
  -1  -9   3       14.22       14.31      0.56 o 
   0  -9   3        0.04        0.22      0.37 o 
   1  -9   3       59.84       62.95      1.39 o 
   2  -9   3       33.14       33.01      0.98 o 
   3  -9   3       11.95       10.63      0.60 o 
   4  -9   3        8.35        9.13      0.58 o 
  -5  -8   3        0.00       -0.21      0.43 o 
  -4  -8   3      135.64      120.58      1.45 o 
  -3  -8   3        9.10        7.47      0.48 o 
  -2  -8   3        1.08        0.65      0.23 o 
  -1  -8   3        1.77        1.70      0.53 o 
   0  -8   3     1018.71      967.03      9.20 o 
   1  -8   3        4.18        3.29      0.45 o 
   2  -8   3        0.11        0.31      0.33 o 
   3  -8   3        0.01        0.21      0.32 o 
   4  -8   3       62.05       56.43      1.22 o 
   5  -8   3        0.00       -0.21      0.32 o 
  -5  -7   3      110.11      106.21      1.75 o 
  -4  -7   3        9.20       10.58      0.50 o 
  -3  -7   3       14.41       13.75      0.56 o 
  -2  -7   3       17.97       18.64      0.37 o 
  -1  -7   3       68.45       64.00      1.03 o 
   0  -7   3        0.09       -0.14      0.31 o 
   1  -7   3        4.70        5.95      0.31 o 
   2  -7   3       36.04       36.95      1.05 o 
   3  -7   3      344.65      312.73      3.53 o 
   4  -7   3        8.54        6.58      1.01 o 
   5  -7   3        0.31        0.16      0.26 o 
  -6  -6   3        1.36        0.74      0.30 o 
  -5  -6   3        4.68        4.91      0.45 o 
  -4  -6   3       20.64       22.01      0.68 o 
  -3  -6   3       25.51       26.18      0.45 o 
  -2  -6   3      142.74      145.89      1.32 o 
  -1  -6   3      101.56      106.09      1.21 o 
   0  -6   3       42.49       42.38      0.94 o 
   1  -6   3      506.19      543.71     10.31 o 
   2  -6   3      117.75      106.66      1.25 o 
   3  -6   3        6.48        5.18      0.41 o 
   4  -6   3       42.56       35.43      0.71 o 
   5  -6   3        0.15        1.66      0.54 o 
  -6  -5   3        4.90        6.33      0.53 o 
  -5  -5   3       16.23       20.22      0.79 o 
  -4  -5   3      730.57      710.76      6.47 o 
  -3  -5   3       24.15       23.06      0.48 o 
  -2  -5   3       28.78       28.97      0.46 o 
  -1  -5   3      114.36      138.11      0.98 o 
   0  -5   3        1.05        0.25      0.09 o 
   1  -5   3       58.22       81.48      0.77 o 
   2  -5   3        0.15        0.22      0.14 o 
   3  -5   3        2.28        3.77      0.24 o 
   4  -5   3       95.73       82.66      1.07 o 
   5  -5   3       28.73       25.96      0.68 o 
   6  -5   3        0.56        0.53      0.23 o 
  -6  -4   3       17.18       20.05      0.75 o 
  -5  -4   3      219.87      207.97      2.59 o 
  -4  -4   3      151.04      137.74      1.45 o 
  -3  -4   3        2.10        0.95      0.15 o 
  -2  -4   3      583.19      674.10      3.70 o 
  -1  -4   3      248.18      288.67      2.34 o 
   0  -4   3       21.03       20.50      0.41 o 
   1  -4   3       30.41       26.75      0.37 o 
   2  -4   3        4.25        9.70      0.27 o 
   3  -4   3        6.22        8.56      0.69 o 
   4  -4   3        0.56        0.40      0.22 o 
   5  -4   3       37.32       31.50      0.94 o 
   6  -4   3        1.05        2.99      0.37 o 
  -7  -3   3        2.80        3.83      0.53 o 
  -6  -3   3       13.89       13.82      0.68 o 
  -5  -3   3      162.37      163.01      2.22 o 
  -4  -3   3        1.10        0.92      0.25 o 
  -3  -3   3       36.24       31.34      0.54 o 
  -2  -3   3      542.53      583.40      3.38 o 
  -1  -3   3       50.64       46.07      0.65 o 
   0  -3   3        0.28        0.06      0.07 o 
   1  -3   3      174.78      178.04      1.13 o 
   2  -3   3      305.06      338.66      2.03 o 
   3  -3   3        0.71        0.43      0.15 o 
   4  -3   3        0.01        0.09      0.20 o 
   5  -3   3       27.74       23.35      0.82 o 
   6  -3   3        0.89        1.01      0.30 o 
  -7  -2   3      366.32      379.28      3.57 o 
  -6  -2   3       58.77       60.07      1.33 o 
  -5  -2   3      119.29      120.48      2.23 o 
  -4  -2   3       12.81       12.61      0.49 o 
  -3  -2   3       21.35       28.42      0.71 o 
  -2  -2   3        3.77        6.11      0.16 o 
  -1  -2   3       62.77       69.01      0.49 o 
   0  -2   3      826.33      772.89      3.63 o 
   1  -2   3      339.92      322.44      1.85 o 
   2  -2   3        2.70        0.75      0.10 o 
   3  -2   3        0.19        0.40      0.26 o 
   4  -2   3        0.91        0.02      0.22 o 
   5  -2   3        0.19        0.21      0.43 o 
   6  -2   3       14.33       12.92      0.60 o 
  -7  -1   3       55.16       54.98      1.28 o 
  -6  -1   3       84.35       91.93      1.54 o 
  -5  -1   3       58.38       57.67      1.38 o 
  -4  -1   3       23.89       24.39      0.58 o 
  -3  -1   3        1.89        2.06      0.18 o 
  -2  -1   3       88.66      104.93      0.55 o 
  -1  -1   3      340.39      252.58      1.24 o 
   0  -1   3        5.89        0.53      0.24 o 
   2  -1   3        0.78        0.38      0.12 o 
   3  -1   3       59.33       67.81      0.95 o 
   4  -1   3        1.47        1.94      0.38 o 
   5  -1   3        1.81        2.47      0.69 o 
   6  -1   3        4.59        4.15      1.22 o 
  -7   0   3        4.64        4.30      0.41 o 
  -6   0   3     1597.68     1700.49     13.75 o 
  -5   0   3       11.08       10.42      0.47 o 
  -4   0   3        0.82        0.21      0.18 o 
  -3   0   3        4.03        7.65      0.23 o 
  -2   0   3       10.26       20.18      0.28 o 
  -1   0   3        0.28        2.04      0.09 o 
   0   0   3      131.56      136.91      0.69 o 
   1   0   3      291.50      296.32      1.43 o 
   2   0   3      185.99      193.48      1.70 o 
   3   0   3        0.07        0.16      0.23 o 
   4   0   3        0.72        0.64      0.43 o 
   5   0   3       31.04       31.31      1.17 o 
  -7   1   3      150.91      165.19      1.92 o 
  -6   1   3       89.24       92.14      1.54 o 
  -5   1   3        0.01       -0.03      0.18 o 
  -4   1   3      163.48      163.54      1.31 o 
  -3   1   3      272.02      298.08      3.12 o 
  -2   1   3      108.74      115.27      0.80 o 
  -1   1   3        0.87        2.52      0.36 o 
   0   1   3        0.79        0.38      0.16 o 
   1   1   3      183.63      221.20      1.34 o 
   2   1   3        0.09        0.65      0.14 o 
   3   1   3       40.36       41.99      1.28 o 
   4   1   3       35.64       37.59      1.01 o 
  -7   2   3       10.38       11.38      0.74 o 
  -6   2   3       52.97       56.51      0.84 o 
  -5   2   3      595.58      584.80      4.52 o 
  -4   2   3       72.67       69.91      0.66 o 
  -3   2   3        2.85        2.30      0.14 o 
  -2   2   3      337.82      360.26      2.04 o 
  -1   2   3      215.00      236.30      1.35 o 
   0   2   3      106.26      109.69      0.74 o 
   1   2   3       85.78       77.54      0.66 o 
   2   2   3        0.00        0.81      0.12 o 
   3   2   3        1.69        5.44      0.37 o 
   4   2   3        3.82        3.16      0.45 o 
  -6   3   3       14.26       13.83      0.57 o 
  -5   3   3      358.29      368.62      2.82 o 
  -4   3   3        5.77        4.41      0.23 o 
  -3   3   3      108.38      101.11      0.83 o 
  -2   3   3      215.25      240.24      2.80 o 
  -1   3   3       50.42       73.51      0.78 o 
   0   3   3        1.63        0.25      0.07 o 
   1   3   3       10.65        8.70      0.20 o 
   2   3   3      545.66      534.37      3.41 o 
   3   3   3        0.55        0.44      0.47 o 
   4   3   3       21.58       17.28      0.75 o 
   5   3   3      239.68      229.11      3.72 o 
  -6   4   3       18.31       19.46      0.71 o 
  -5   4   3        0.36        0.57      0.23 o 
  -4   4   3      255.21      246.48      2.01 o 
  -3   4   3        0.05        0.58      0.24 o 
  -2   4   3        6.46       10.48      0.46 o 
  -1   4   3      289.60      325.20      2.18 o 
   0   4   3      288.47      284.84      1.99 o 
   1   4   3      281.29      281.72      2.59 o 
   2   4   3        8.41        7.43      0.26 o 
   3   4   3        6.21        9.28      0.90 o 
   4   4   3       57.25       45.21      1.09 o 
   5   4   3        6.79        6.77      0.53 o 
  -6   5   3        8.33        6.15      0.48 o 
  -5   5   3       61.19       57.05      1.91 o 
  -4   5   3      442.98      434.93      3.06 o 
  -3   5   3        1.68        2.71      0.41 o 
  -2   5   3       29.44       29.31      0.50 o 
  -1   5   3      267.77      277.05      2.27 o 
   0   5   3        0.60        0.29      0.15 o 
   1   5   3        8.59       12.95      0.28 o 
   2   5   3      105.52      102.78      1.08 o 
   3   5   3      324.70      296.36      7.07 o 
   4   5   3       19.62       17.33      1.81 o 
  -6   6   3        1.09        1.22      0.43 o 
  -5   6   3        5.63        6.26      0.56 o 
  -4   6   3        6.12        6.56      1.01 o 
  -3   6   3        4.37        3.87      0.29 o 
  -2   6   3       19.99       23.05      0.67 o 
  -1   6   3        9.40       10.96      0.32 o 
   0   6   3      193.98      199.20      1.76 o 
   1   6   3        1.59        1.80      0.21 o 
   2   6   3       34.99       34.70      0.76 o 
   3   6   3        3.42        2.72      0.41 o 
   4   6   3       14.92       12.92      0.64 o 
  -5   7   3        5.95        3.88      0.69 o 
  -4   7   3        2.53        2.27      0.41 o 
  -3   7   3      335.82      331.80      5.21 o 
  -2   7   3        0.31        0.32      0.53 o 
  -1   7   3       35.44       34.61      0.94 o 
   0   7   3        0.11        0.37      0.19 o 
   1   7   3       29.69       32.19      0.76 o 
   2   7   3        1.34        1.64      0.32 o 
   3   7   3      209.06      195.00      1.91 o 
  -5   8   3        0.01        1.28      0.43 o 
  -4   8   3       22.95       18.50      0.96 o 
  -1   8   3      230.66      229.69      2.70 o 
   0   8   3       76.55       78.20      1.39 o 
   1   8   3       15.51       14.91      0.57 o 
   2   8   3       28.22       28.80      0.67 o 
   3   8   3        4.56        4.76      0.34 o 
  -1   9   3        5.57        4.78      0.64 o 
   0   9   3        0.02       -0.24      0.26 o 
   1   9   3        2.03        0.93      0.27 o 
   2   9   3       82.01       86.38      1.28 o 
   0  10   3        8.37        6.27      0.64 o 
  -2 -11   4       36.71       37.63      0.80 o 
  -1 -11   4       18.67       15.97      0.68 o 
   0 -11   4        0.09        0.13      0.33 o 
   1 -11   4        0.04       -0.09      0.33 o 
   2 -11   4      118.94      114.29      2.13 o 
  -4 -10   4       21.41       17.12      0.74 o 
  -3 -10   4        0.13       -0.02      0.22 o 
  -2 -10   4        3.51        2.99      0.32 o 
  -1 -10   4        5.01        4.42      0.37 o 
   0 -10   4       79.00       80.80      1.50 o 
   1 -10   4       72.68       73.20      1.43 o 
   2 -10   4        4.28        3.61      0.53 o 
   3 -10   4        5.32        2.59      0.38 o 
  -4  -9   4      188.32      181.03      2.18 o 
  -3  -9   4       10.12       10.10      0.80 o 
  -2  -9   4        0.47        0.32      0.58 o 
  -1  -9   4       64.67       61.45      1.08 o 
   0  -9   4        0.04        1.90      1.86 o 
   1  -9   4        1.59        1.33      0.41 o 
   2  -9   4       24.41       25.09      0.90 o 
   3  -9   4      314.99      285.08      3.16 o 
   4  -9   4        8.04        9.20      0.53 o 
  -5  -8   4        1.04        1.49      0.53 o 
  -4  -8   4        0.81        0.27      0.32 o 
  -3  -8   4        0.82        0.69      0.36 o 
  -2  -8   4       57.94       59.66      1.50 o 
  -1  -8   4        3.06        3.93      0.34 o 
   0  -8   4        0.26        0.73      0.33 o 
   1  -8   4        0.35       -0.14      0.25 o 
   2  -8   4       35.33       38.67      0.92 o 
   3  -8   4       11.13       11.45      0.68 o 
   4  -8   4        2.56        1.76      0.38 o 
  -5  -7   4        0.07        0.64      0.43 o 
  -4  -7   4       20.07       20.25      1.38 o 
  -3  -7   4       82.39       79.00      1.16 o 
  -2  -7   4        2.45        1.93      0.24 o 
  -1  -7   4        6.78        6.10      0.31 o 
   0  -7   4        0.05       -0.03      0.19 o 
   1  -7   4       63.80       63.34      0.82 o 
   2  -7   4       21.78       21.86      0.79 o 
   3  -7   4       46.56       43.85      0.89 o 
   4  -7   4      102.18       83.78      1.21 o 
   5  -7   4       31.80       35.84      0.83 o 
  -6  -6   4        0.34        0.21      0.30 o 
  -5  -6   4       12.22       14.70      1.33 o 
  -4  -6   4       28.88       27.07      0.82 o 
  -3  -6   4        2.09        2.01      0.20 o 
  -2  -6   4        0.12        0.17      0.13 o 
  -1  -6   4      504.72      536.86      4.26 o 
   0  -6   4      232.87      240.22      2.23 o 
   1  -6   4        1.75        2.83      0.26 o 
   2  -6   4       84.97       78.65      0.82 o 
   3  -6   4        7.38        6.75      0.40 o 
   4  -6   4       11.05       10.97      0.77 o 
   5  -6   4        0.46        0.57      0.25 o 
  -6  -5   4       14.47       15.63      0.68 o 
  -5  -5   4       95.61       93.24      1.58 o 
  -4  -5   4        0.42        0.62      0.26 o 
  -3  -5   4       11.16       12.11      0.41 o 
  -2  -5   4      267.86      278.72      1.83 o 
  -1  -5   4       90.73       80.12      0.77 o 
   0  -5   4        1.50        0.49      0.11 o 
   1  -5   4       27.25       17.40      0.64 o 
   2  -5   4      262.74      253.92      2.13 o 
   3  -5   4        5.26        4.60      0.30 o 
   4  -5   4        0.66        0.24      0.21 o 
   5  -5   4      203.54      192.55      5.53 o 
  -6  -4   4       31.11       34.77      0.90 o 
  -5  -4   4       12.83       11.22      0.68 o 
  -4  -4   4       60.87       53.04      0.84 o 
  -3  -4   4        1.10        0.30      0.15 o 
  -2  -4   4       78.36       74.43      0.59 o 
  -1  -4   4       19.37       26.59      0.39 o 
   0  -4   4        5.05        4.62      0.29 o 
   1  -4   4      770.04      773.95      4.20 o 
   2  -4   4       28.46       30.12      0.52 o 
   3  -4   4        0.92        1.05      0.17 o 
   4  -4   4       75.21       74.92      1.01 o 
   5  -4   4        5.89        5.76      0.48 o 
  -7  -3   4       77.94       82.18      1.70 o 
  -6  -3   4       10.95       11.08      0.64 o 
  -5  -3   4      199.95      195.30      2.48 o 
  -4  -3   4      246.63      247.34      2.85 o 
  -3  -3   4       14.52       17.47      0.40 o 
  -2  -3   4      169.76      177.44      1.14 o 
  -1  -3   4      170.03      172.00      1.00 o 
   0  -3   4        0.14        0.06      0.06 o 
   1  -3   4       16.53        9.76      0.24 o 
   2  -3   4       12.31        5.47      0.20 o 
   3  -3   4       79.89       79.59      0.88 o 
   4  -3   4      133.30      125.73      1.57 o 
   5  -3   4        0.00       -0.26      0.26 o 
   6  -3   4       11.77       10.84      0.74 o 
  -7  -2   4        9.81        9.95      0.53 o 
  -6  -2   4      234.72      250.32      2.93 o 
  -5  -2   4      113.48      110.25      1.69 o 
  -4  -2   4       23.05       22.19      0.61 o 
  -3  -2   4       31.34       40.11      1.59 o 
  -2  -2   4      369.29      412.16      2.06 o 
  -1  -2   4      281.30      311.93      1.62 o 
   0  -2   4        1.99        4.19      0.17 o 
   1  -2   4      362.03      361.71      2.21 o 
   2  -2   4       11.51       19.83      0.33 o 
   3  -2   4        1.51        3.67      0.44 o 
   4  -2   4        0.08        1.19      0.33 o 
   5  -2   4        0.32        0.43      0.30 o 
   6  -2   4       25.43       24.66      0.96 o 
  -7  -1   4      164.17      161.24      1.92 o 
  -6  -1   4        6.61        8.62      0.60 o 
  -5  -1   4        0.71        0.37      0.30 o 
  -4  -1   4       16.55       16.30      0.46 o 
  -3  -1   4     2455.75     2585.18     27.48 o 
  -2  -1   4       23.13       16.90      0.38 o 
   0  -1   4        4.34        0.26      0.06 o 
   1  -1   4      173.89      153.57      1.02 o 
   2  -1   4        2.26        1.10      0.18 o 
   3  -1   4      126.25      117.78      1.40 o 
   4  -1   4       73.74       78.46      2.23 o 
   5  -1   4       21.08       24.66      1.17 o 
  -7   0   4        4.18        4.53      0.41 o 
  -6   0   4       13.79       15.67      0.71 o 
  -5   0   4       14.07       14.75      0.48 o 
  -4   0   4       74.03       77.92      0.98 o 
  -3   0   4       13.93       23.40      0.38 o 
  -2   0   4       15.05       21.98      0.33 o 
  -1   0   4      319.92      297.21      1.56 o 
   0   0   4     2362.97     2459.51     13.26 o 
   1   0   4        3.48        3.55      0.19 o 
   2   0   4        5.14        4.63      0.38 o 
   3   0   4        0.03        0.25      0.25 o 
   4   0   4       68.95       68.16      1.35 o 
   5   0   4        0.00        0.11      0.43 o 
  -7   1   4       47.37       48.16      1.38 o 
  -6   1   4       46.84       42.42      1.33 o 
  -5   1   4       60.07       57.38      1.27 o 
  -4   1   4        6.19        6.99      0.24 o 
  -3   1   4      205.78      221.89      1.72 o 
  -2   1   4     1112.92     1120.86      6.38 o 
  -1   1   4      238.63      215.00      1.29 o 
   0   1   4        2.27        0.07      0.08 o 
   1   1   4      287.15      374.52      2.17 o 
   2   1   4       16.55       15.78      0.42 o 
   3   1   4        1.24        1.32      0.25 o 
   4   1   4       79.82       85.92      1.57 o 
  -6   2   4       44.27       44.01      0.88 o 
  -5   2   4        7.93        8.90      0.39 o 
  -4   2   4      109.69      110.43      0.88 o 
  -3   2   4        9.73        7.97      0.25 o 
  -2   2   4      103.29      140.05      1.81 o 
  -1   2   4       59.83       78.66      0.63 o 
   0   2   4        0.81        1.58      0.13 o 
   1   2   4      508.55      561.13      3.13 o 
   2   2   4       26.05       21.62      0.45 o 
   3   2   4        0.16        0.18      0.25 o 
   4   2   4      164.10      159.15      3.08 o 
  -6   3   4        1.29        1.40      0.28 o 
  -5   3   4      322.77      314.87      2.48 o 
  -4   3   4       33.70       38.61      0.50 o 
  -3   3   4        9.60       10.92      0.28 o 
  -2   3   4      140.15      130.64      1.28 o 
  -1   3   4        2.84        8.31      0.20 o 
   0   3   4        0.45        0.19      0.08 o 
   1   3   4        0.92        0.72      0.14 o 
   2   3   4      151.54      159.51      1.28 o 
   3   3   4       22.42       24.74      0.83 o 
   4   3   4       14.18       11.14      0.96 o 
   5   3   4       28.20       32.74      1.17 o 
  -6   4   4       27.16       28.46      0.69 o 
  -5   4   4        5.06        5.58      0.36 o 
  -4   4   4        3.35        3.48      0.29 o 
  -3   4   4        0.51        1.43      0.21 o 
  -2   4   4       24.88       21.79      0.47 o 
  -1   4   4      272.53      284.89      2.34 o 
   0   4   4        5.90        6.55      0.28 o 
   1   4   4        3.75        4.63      0.20 o 
   2   4   4      129.26      136.21      1.53 o 
   3   4   4        0.84        0.87      0.33 o 
   4   4   4        3.14        3.24      0.58 o 
  -6   5   4       16.37       16.32      1.06 o 
  -5   5   4        3.24        2.07      0.31 o 
  -4   5   4       37.28       37.17      0.86 o 
  -3   5   4       57.93       58.80      0.80 o 
  -2   5   4       19.31       16.76      0.39 o 
  -1   5   4       16.75       12.26      0.36 o 
   0   5   4        0.53        0.06      0.13 o 
   1   5   4       23.87       19.12      0.36 o 
   2   5   4        4.02        3.73      0.29 o 
   3   5   4       73.79       68.19      1.35 o 
   4   5   4       41.56       35.99      0.90 o 
  -6   6   4        1.20        0.85      0.32 o 
  -5   6   4       23.96       23.99      0.83 o 
  -4   6   4        0.19        0.17      0.26 o 
  -3   6   4        0.42        0.32      0.48 o 
  -2   6   4       27.08       29.21      0.62 o 
  -1   6   4        0.56        0.99      0.21 o 
   0   6   4       93.37       87.71      1.11 o 
   1   6   4        0.73        0.78      0.49 o 
   2   6   4        0.76        0.50      0.26 o 
   3   6   4        0.18        0.00      0.32 o 
   4   6   4        0.25        0.53      0.43 o 
  -5   7   4        4.97        5.77      0.48 o 
  -4   7   4        0.17        0.21      0.43 o 
  -3   7   4        7.40        7.69      0.60 o 
  -2   7   4       16.36       17.28      0.75 o 
  -1   7   4       32.44       32.89      1.06 o 
   0   7   4        0.02        0.32      0.30 o 
   1   7   4        2.17        1.79      0.30 o 
   2   7   4       49.51       47.86      0.85 o 
   3   7   4       19.79       18.13      0.68 o 
  -4   8   4        0.25        0.11      0.43 o 
  -3   8   4        2.57        2.34      0.53 o 
  -2   8   4        6.20        7.87      0.85 o 
  -1   8   4       14.46       15.93      0.71 o 
   0   8   4       36.95       38.71      0.98 o 
   1   8   4        1.08        1.80      0.37 o 
   2   8   4        8.30        6.80      0.55 o 
  -1   9   4        2.47        1.95      0.53 o 
   0   9   4        0.07        0.23      0.26 o 
   1   9   4        0.03        0.00      0.26 o 
  -2 -11   5        0.44       -0.16      0.17 o 
  -1 -11   5        0.00        0.00      0.30 o 
   0 -11   5        0.10        0.01      0.37 o 
   1 -11   5        5.60        7.53      0.56 o 
   2 -11   5        7.53        6.59      0.64 o 
  -4 -10   5        1.89        2.66      0.32 o 
  -3 -10   5        0.25        0.03      0.22 o 
  -2 -10   5       14.19       17.38      0.56 o 
  -1 -10   5       73.99       72.57      1.12 o 
   0 -10   5        1.88        2.11      0.43 o 
   1 -10   5        1.77        1.72      0.41 o 
   2 -10   5       12.90       10.85      0.64 o 
   3 -10   5        0.17       -0.11      0.32 o 
  -4  -9   5        1.29        1.54      0.33 o 
  -3  -9   5       75.57       77.23      1.16 o 
  -2  -9   5       35.34       34.15      0.79 o 
  -1  -9   5        1.75        1.80      0.32 o 
   0  -9   5        0.01        0.32      0.30 o 
   1  -9   5        0.03        0.20      0.26 o 
   2  -9   5        0.21        0.60      0.26 o 
   3  -9   5        1.54        1.22      0.30 o 
   4  -9   5        0.77        1.06      0.32 o 
  -5  -8   5        0.59        1.17      0.43 o 
  -4  -8   5       18.28       19.61      0.71 o 
  -3  -8   5        0.00       -0.17      0.17 o 
  -2  -8   5        0.01       -0.02      0.22 o 
  -1  -8   5        0.04       -0.05      0.16 o 
   0  -8   5        2.13        2.16      0.32 o 
   1  -8   5        4.17        4.34      0.53 o 
   2  -8   5        0.86        0.61      0.29 o 
   3  -8   5        2.73        3.85      0.41 o 
   4  -8   5        0.35        0.85      0.32 o 
  -6  -7   5        0.66        1.49      0.43 o 
  -5  -7   5        1.24        1.28      0.43 o 
  -4  -7   5        0.00        0.12      0.48 o 
  -3  -7   5        2.98        2.94      0.33 o 
  -2  -7   5       35.70       34.28      0.78 o 
  -1  -7   5       62.61       61.73      0.68 o 
   0  -7   5        0.01        0.03      0.13 o 
   1  -7   5        0.07        0.30      0.26 o 
   2  -7   5       87.21       87.54      1.10 o 
   3  -7   5        1.36        0.80      0.33 o 
   4  -7   5        0.34       -0.05      0.30 o 
  -6  -6   5       29.84       32.96      1.17 o 
  -5  -6   5       49.68       44.65      1.49 o 
  -4  -6   5        0.14        0.05      0.23 o 
  -3  -6   5        1.47        1.20      0.26 o 
  -2  -6   5      103.98      111.55      1.11 o 
  -1  -6   5        3.09        2.30      0.25 o 
   0  -6   5       21.38       22.53      0.55 o 
   1  -6   5       76.24       65.29      0.78 o 
   2  -6   5      147.97      157.31      1.54 o 
   3  -6   5        0.43        0.46      0.26 o 
   4  -6   5       35.55       37.16      0.86 o 
   5  -6   5      213.80      240.55      3.19 o 
  -6  -5   5        3.74        3.24      0.38 o 
  -5  -5   5       26.26       24.77      0.83 o 
  -4  -5   5       82.25       77.90      1.39 o 
  -3  -5   5       59.88       59.00      0.91 o 
  -2  -5   5        0.52        0.23      0.13 o 
  -1  -5   5        9.89       16.48      0.43 o 
   0  -5   5        1.13        0.08      0.14 o 
   1  -5   5       86.08      100.96      1.07 o 
   2  -5   5        0.35        0.68      0.17 o 
   3  -5   5       40.99       39.41      0.64 o 
   4  -5   5      209.36      220.89      2.21 o 
   5  -5   5       31.06       35.75      0.86 o 
  -6  -4   5       11.40       11.78      0.64 o 
  -5  -4   5       68.47       68.96      1.35 o 
  -4  -4   5       39.08       43.58      1.10 o 
  -3  -4   5        0.88        0.00      0.23 o 
  -2  -4   5       12.68       11.43      0.27 o 
  -1  -4   5      810.24      797.15      5.26 o 
   0  -4   5        0.73        0.27      0.11 o 
   1  -4   5       83.37       93.22      1.00 o 
   2  -4   5      449.57      426.77      2.58 o 
   3  -4   5       17.62       17.44      0.45 o 
   4  -4   5        9.91       11.60      0.64 o 
   5  -4   5        1.13        0.37      0.30 o 
  -7  -3   5       28.00       30.30      1.06 o 
  -6  -3   5        0.55        0.54      0.37 o 
  -5  -3   5        7.92        8.52      0.58 o 
  -4  -3   5       51.72       53.86      0.98 o 
  -3  -3   5      271.93      281.63      3.25 o 
  -2  -3   5      319.10      340.44      2.67 o 
  -1  -3   5        8.79       11.57      0.24 o 
   0  -3   5        0.94        0.17      0.11 o 
   1  -3   5      224.64      225.94      1.51 o 
   2  -3   5      200.48      197.60      1.91 o 
   3  -3   5        9.50       10.60      0.46 o 
   4  -3   5      318.01      321.39      5.21 o 
   5  -3   5        9.62        9.04      0.85 o 
  -7  -2   5      205.98      223.37      4.25 o 
  -6  -2   5        1.78        2.49      0.38 o 
  -5  -2   5        0.16       -0.02      0.26 o 
  -4  -2   5      164.39      154.32      1.50 o 
  -3  -2   5        0.70        1.25      0.26 o 
  -2  -2   5        0.30        0.71      0.12 o 
  -1  -2   5      295.07      358.26      2.41 o 
   0  -2   5     2347.92     2560.49     19.75 o 
   1  -2   5       44.87       52.67      0.75 o 
   2  -2   5        6.20        3.19      0.26 o 
   3  -2   5       27.00       30.27      0.89 o 
   4  -2   5      198.90      195.89      2.54 o 
   5  -2   5        0.00        0.11      0.32 o 
  -7  -1   5        0.02       -0.05      0.37 o 
  -6  -1   5        1.53        1.17      0.38 o 
  -5  -1   5       55.11       60.39      1.81 o 
  -4  -1   5       21.61       24.53      0.49 o 
  -3  -1   5       61.47       65.36      0.78 o 
  -2  -1   5        0.36        0.20      0.13 o 
  -1  -1   5      110.40      145.17      0.99 o 
   0  -1   5        1.61        0.23      0.14 o 
   1  -1   5        4.44        5.20      0.48 o 
   2  -1   5       75.77       68.10      1.81 o 
   3  -1   5     1173.22     1130.07      7.96 o 
   4  -1   5        2.61        3.17      0.69 o 
   5  -1   5       28.60       32.11      1.28 o 
  -7   0   5        6.90        7.44      0.74 o 
  -6   0   5      132.58      141.56      3.08 o 
  -5   0   5        0.91        0.43      0.33 o 
  -4   0   5       51.74       47.49      0.66 o 
  -3   0   5        6.88       10.30      0.27 o 
  -2   0   5      200.59      195.33      1.44 o 
  -1   0   5        3.52        4.15      0.18 o 
   0   0   5      753.05      889.50      5.23 o 
   1   0   5      474.82      548.81      3.95 o 
   2   0   5       60.67       50.89      0.86 o 
   3   0   5       11.25       10.23      1.06 o 
   4   0   5      244.76      263.18      3.11 o 
   5   0   5        0.01        0.00      0.43 o 
  -7   1   5       10.39        9.99      0.74 o 
  -6   1   5        0.96        1.17      0.38 o 
  -5   1   5        0.24        0.26      0.26 o 
  -4   1   5      446.79      459.89      2.45 o 
  -3   1   5      281.18      281.92      2.30 o 
  -2   1   5        1.01        0.35      0.13 o 
  -1   1   5      382.04      381.41      2.20 o 
   0   1   5        2.90        0.11      0.11 o 
   1   1   5       93.32       76.33      0.92 o 
   2   1   5       27.06       30.20      0.69 o 
   3   1   5       16.83       18.04      0.79 o 
   4   1   5      430.42      463.81      4.69 o 
  -6   2   5        1.15        0.72      0.33 o 
  -5   2   5       20.34       19.55      0.57 o 
  -4   2   5       18.99       14.68      0.39 o 
  -3   2   5        0.90        0.20      0.21 o 
  -2   2   5        4.33        0.99      0.14 o 
  -1   2   5      569.25      557.26      3.27 o 
   0   2   5        5.59        6.56      0.20 o 
   1   2   5       11.90       19.50      0.47 o 
   2   2   5      527.73      496.81      4.66 o 
   3   2   5        2.49        2.73      0.43 o 
   4   2   5        2.40        3.12      0.45 o 
  -6   3   5        0.02        0.27      0.49 o 
  -5   3   5        5.82        7.15      0.41 o 
  -4   3   5       39.17       37.34      0.67 o 
  -3   3   5       23.46       28.82      0.51 o 
  -2   3   5      519.86      539.36      4.50 o 
  -1   3   5        0.32        0.95      0.13 o 
   0   3   5        0.01        0.17      0.12 o 
   1   3   5      278.24      276.06      1.57 o 
   2   3   5        0.04        0.26      0.26 o 
   3   3   5        2.09        1.86      0.31 o 
   4   3   5        0.11       -0.32      0.43 o 
  -6   4   5        0.01        0.27      0.23 o 
  -5   4   5       64.61       66.27      1.10 o 
  -4   4   5        1.09        0.51      0.32 o 
  -3   4   5        0.50        0.31      0.15 o 
  -2   4   5        6.26        8.12      0.33 o 
  -1   4   5        2.46        4.50      0.20 o 
   0   4   5       12.11       11.55      0.52 o 
   1   4   5       80.85       74.48      0.77 o 
   2   4   5        3.50        4.36      0.48 o 
   3   4   5        8.51        9.90      1.28 o 
   4   4   5        0.43        0.21      0.43 o 
  -6   5   5       24.73       20.41      0.96 o 
  -5   5   5       45.92       42.32      0.86 o 
  -4   5   5        8.78        8.43      0.72 o 
  -3   5   5       30.38       30.39      0.72 o 
  -2   5   5      117.66      105.96      1.10 o 
  -1   5   5       15.89       18.89      0.45 o 
   0   5   5        0.08        0.11      0.15 o 
   1   5   5        2.38        2.99      0.29 o 
   2   5   5       27.34       27.27      0.67 o 
   3   5   5       33.60       31.10      0.90 o 
   4   5   5        0.03       -0.21      0.43 o 
  -5   6   5        0.08        0.05      0.23 o 
  -4   6   5        5.18        4.96      0.39 o 
  -3   6   5       12.94       12.28      0.68 o 
  -2   6   5       36.36       33.59      0.80 o 
  -1   6   5        1.00        1.06      0.26 o 
   0   6   5       84.11       86.72      1.50 o 
   1   6   5        9.61       12.28      0.55 o 
   2   6   5       11.11       12.16      0.51 o 
   3   6   5        0.20       -0.15      0.33 o 
  -5   7   5        4.08        3.19      0.43 o 
  -4   7   5       18.45       17.67      0.71 o 
  -3   7   5      141.12      137.82      1.99 o 
  -2   7   5        1.31        1.19      0.58 o 
  -1   7   5        2.50        3.67      0.74 o 
   0   7   5        0.02       -0.11      0.30 o 
   1   7   5        9.87        9.86      0.48 o 
   2   7   5        2.60        2.86      0.52 o 
  -4   8   5        4.21        3.61      0.53 o 
  -3   8   5        3.53        2.85      0.41 o 
  -2   8   5       26.36       28.28      1.17 o 
  -1   8   5        1.31        1.33      0.69 o 
   0   8   5        0.01        0.39      0.26 o 
   1   8   5       48.01       53.64      1.01 o 
  -1   9   5        0.07        0.24      0.53 o 
   0   9   5        0.04        0.11      0.32 o 
  -2 -11   6      131.24      128.32      2.02 o 
  -1 -11   6        5.67        6.92      0.53 o 
   0 -11   6        0.00        0.11      0.30 o 
   1 -11   6       80.35       82.29      1.81 o 
  -4 -10   6        9.86        8.61      0.74 o 
  -3 -10   6        1.16        1.26      0.33 o 
  -2 -10   6        3.51        3.54      0.31 o 
  -1 -10   6        1.25        1.97      0.38 o 
   0 -10   6      114.15      120.68      3.24 o 
   1 -10   6      121.70      132.53      1.59 o 
   2 -10   6        0.01       -0.05      0.20 o 
  -4  -9   6       25.80       26.42      0.74 o 
  -3  -9   6       13.83       13.26      0.81 o 
  -2  -9   6       24.54       25.10      0.65 o 
  -1  -9   6        0.01       -0.01      0.23 o 
   0  -9   6        0.00        0.27      0.30 o 
   1  -9   6        0.01        0.12      0.26 o 
   2  -9   6        0.00       -0.07      0.23 o 
   3  -9   6       38.56       40.25      0.90 o 
  -5  -8   6        0.07        0.12      0.26 o 
  -4  -8   6        1.26        0.84      0.26 o 
  -3  -8   6        0.11       -0.05      0.27 o 
  -2  -8   6       39.78       40.40      0.84 o 
  -1  -8   6        5.08        4.55      0.30 o 
   0  -8   6       38.04       37.81      0.69 o 
   1  -8   6       99.55      102.24      1.23 o 
   2  -8   6       14.12       15.74      0.65 o 
   3  -8   6        1.18        0.98      0.33 o 
   4  -8   6        0.99        0.32      0.32 o 
  -5  -7   6        0.09        0.14      0.26 o 
  -4  -7   6       46.27       40.04      1.59 o 
  -3  -7   6      355.59      321.59      3.46 o 
  -2  -7   6       23.38       20.65      0.70 o 
  -1  -7   6        0.02       -0.08      0.13 o 
   0  -7   6        0.00        0.13      0.18 o 
   1  -7   6      146.23      145.90      2.03 o 
   2  -7   6        0.24        0.11      0.25 o 
   3  -7   6       11.75       12.59      0.52 o 
   4  -7   6       10.41       13.14      0.56 o 
  -6  -6   6        6.54        7.65      0.74 o 
  -5  -6   6      148.82      140.65      2.76 o 
  -4  -6   6       25.09       20.11      0.71 o 
  -3  -6   6        4.34        5.69      0.45 o 
  -2  -6   6       68.97       74.69      0.91 o 
  -1  -6   6       64.44       63.00      0.75 o 
   0  -6   6        0.80        0.91      0.22 o 
   1  -6   6       15.92       14.87      0.41 o 
   2  -6   6      205.76      214.83      1.91 o 
   3  -6   6        5.09        5.20      0.39 o 
   4  -6   6       31.57       36.47      0.78 o 
  -6  -5   6        4.35        4.52      0.45 o 
  -5  -5   6       26.96       27.75      1.17 o 
  -4  -5   6        0.01        0.15      0.26 o 
  -3  -5   6        2.61        3.07      0.29 o 
  -2  -5   6      237.77      247.75      1.94 o 
  -1  -5   6      120.04      104.97      1.24 o 
   0  -5   6        0.47        0.01      0.13 o 
   1  -5   6      394.06      403.64      2.46 o 
   2  -5   6      359.42      333.63      2.52 o 
   3  -5   6        0.08        0.23      0.19 o 
   4  -5   6       68.01       71.20      1.65 o 
   5  -5   6      162.82      192.53      3.08 o 
  -6  -4   6        5.36        5.67      1.22 o 
  -5  -4   6        6.75        7.09      0.56 o 
  -4  -4   6        0.27        1.26      0.33 o 
  -3  -4   6       10.12        8.90      0.48 o 
  -2  -4   6       36.22       33.03      1.02 o 
  -1  -4   6       83.35       88.52      1.08 o 
   0  -4   6       55.70       45.54      0.55 o 
   1  -4   6       27.15       36.01      0.51 o 
   2  -4   6        0.39        0.37      0.16 o 
   3  -4   6       24.91       22.42      0.65 o 
   4  -4   6      174.43      185.49      2.36 o 
   5  -4   6        0.60        0.96      0.43 o 
  -6  -3   6        0.40        0.11      0.30 o 
  -5  -3   6       11.79       10.65      0.64 o 
  -4  -3   6      201.55      194.58      2.18 o 
  -3  -3   6        0.32        0.27      0.23 o 
  -2  -3   6        6.83        5.38      0.32 o 
  -1  -3   6      174.29      227.92      2.38 o 
   0  -3   6        1.72        0.09      0.17 o 
   1  -3   6        2.18        0.25      0.23 o 
   2  -3   6      545.27      537.01      3.85 o 
   3  -3   6     1313.10     1302.74     11.12 o 
   4  -3   6       91.55       94.40      1.57 o 
   5  -3   6        1.00        0.00      0.32 o 
  -6  -2   6       36.42       38.72      1.01 o 
  -5  -2   6       15.92       14.55      0.71 o 
  -4  -2   6        0.15        0.15      0.23 o 
  -3  -2   6        1.58        1.00      0.26 o 
  -2  -2   6       30.54       21.46      0.51 o 
  -1  -2   6       64.28       52.96      0.94 o 
   0  -2   6      136.97      150.55      1.68 o 
   1  -2   6       41.43       44.27      0.74 o 
   2  -2   6       50.15       52.17      0.79 o 
   3  -2   6       15.54       18.44      0.79 o 
   4  -2   6       64.33       62.58      1.27 o 
   5  -2   6        0.15       -0.11      0.32 o 
  -7  -1   6        0.67        0.00      0.43 o 
  -6  -1   6        0.95        1.17      0.53 o 
  -5  -1   6        8.67       12.18      0.68 o 
  -4  -1   6        0.14       -0.01      0.18 o 
  -3  -1   6       62.96       68.24      1.35 o 
  -2  -1   6        0.46        1.15      0.26 o 
  -1  -1   6        0.68        4.27      0.25 o 
   0  -1   6        0.06       -0.18      0.18 o 
   1  -1   6       22.74       18.29      0.64 o 
   2  -1   6        4.27        3.71      0.29 o 
   3  -1   6     1076.42     1089.46      9.50 o 
   4  -1   6      260.43      275.30      3.19 o 
   5  -1   6        5.99        3.72      0.53 o 
  -7   0   6        0.02        0.96      0.43 o 
  -6   0   6        8.79        9.73      0.60 o 
  -5   0   6       10.06       12.92      0.68 o 
  -4   0   6       32.13       34.33      0.65 o 
  -3   0   6        0.08        0.38      0.20 o 
  -2   0   6        3.54        4.66      0.22 o 
  -1   0   6      494.75      528.49      2.98 o 
   0   0   6       59.43       76.99      0.92 o 
   1   0   6        3.64        5.47      0.41 o 
   2   0   6      217.42      191.43      1.72 o 
   3   0   6       34.93       31.50      1.81 o 
   4   0   6        7.45        7.61      0.60 o 
   5   0   6        1.08        0.64      0.43 o 
  -6   1   6        5.47        6.41      0.56 o 
  -5   1   6       17.46       15.48      1.11 o 
  -4   1   6        2.99        4.28      0.23 o 
  -3   1   6       43.42       39.22      0.50 o 
  -2   1   6       27.04       16.20      0.38 o 
  -1   1   6       56.41       73.66      0.69 o 
   0   1   6        1.36       -0.01      0.13 o 
   1   1   6      246.49      227.17      1.79 o 
   2   1   6      741.22      684.53      6.35 o 
   3   1   6        0.17       -0.33      0.85 o 
   4   1   6      176.63      188.56      3.08 o 
  -6   2   6       12.31       10.21      0.85 o 
  -5   2   6       15.74       15.84      0.72 o 
  -4   2   6        0.29        0.27      0.18 o 
  -3   2   6        5.96        4.63      0.23 o 
  -2   2   6       13.47       19.48      0.39 o 
  -1   2   6       19.73       21.26      0.41 o 
   0   2   6      127.93      127.65      1.05 o 
   1   2   6      166.10      151.14      1.38 o 
   2   2   6        3.16        3.35      0.45 o 
   3   2   6        0.02       -0.05      0.30 o 
   4   2   6       75.86       85.39      1.46 o 
  -6   3   6        0.00        0.35      0.25 o 
  -5   3   6        6.33       10.13      0.53 o 
  -4   3   6      145.56      126.64      1.33 o 
  -3   3   6        0.57        0.78      0.13 o 
  -2   3   6      151.63      158.32      1.45 o 
  -1   3   6      285.55      279.08      1.84 o 
   0   3   6        0.00       -0.01      0.11 o 
   1   3   6        8.80        9.80      0.57 o 
   2   3   6        4.25        4.46      0.40 o 
   3   3   6       59.09       62.36      1.81 o 
   4   3   6        4.27        5.74      0.74 o 
  -6   4   6       47.25       51.46      1.05 o 
  -5   4   6       70.79       67.05      1.10 o 
  -4   4   6        0.01        0.28      0.26 o 
  -3   4   6        9.20        9.97      0.67 o 
  -2   4   6      139.24      139.98      1.34 o 
  -1   4   6       72.73       73.40      0.82 o 
   0   4   6       48.16       51.32      0.76 o 
   1   4   6      584.17      571.89      3.40 o 
   2   4   6        0.85        0.61      0.26 o 
   3   4   6        0.33        0.32      0.53 o 
  -6   5   6        4.74        5.85      0.53 o 
  -5   5   6        6.02        4.94      0.49 o 
  -4   5   6       55.44       45.56      1.13 o 
  -3   5   6      317.60      297.69      3.38 o 
  -2   5   6        3.46        4.61      0.39 o 
  -1   5   6        3.76        2.63      0.48 o 
   0   5   6        0.14        0.38      0.24 o 
   1   5   6       83.91       80.97      1.03 o 
   2   5   6        0.01       -0.11      0.48 o 
   3   5   6       15.85       18.45      0.68 o 
  -5   6   6        0.03        0.19      0.27 o 
  -4   6   6       63.72       57.36      1.20 o 
  -3   6   6        3.75        3.63      0.45 o 
  -2   6   6        0.73        1.11      0.34 o 
  -1   6   6       11.17       11.79      0.53 o 
   0   6   6      473.53      485.17      5.16 o 
   1   6   6        3.86        5.23      0.45 o 
   2   6   6       32.54       37.16      0.73 o 
  -5   7   6       21.85       26.26      0.96 o 
  -4   7   6        5.08        5.77      0.48 o 
  -3   7   6      204.72      196.69      2.41 o 
  -2   7   6       49.39       50.11      0.91 o 
  -1   7   6        6.74        8.46      0.60 o 
   0   7   6        0.12       -0.03      0.26 o 
   1   7   6      131.99      137.09      1.77 o 
  -3   8   6        6.60        4.37      0.85 o 
  -2   8   6        6.40        6.91      0.74 o 
  -1   8   6       54.21       54.11      1.38 o 
   0   8   6       37.02       35.30      0.83 o 
   1   8   6      230.15      237.19      3.30 o 
  -2 -11   7        8.17        8.72      0.74 o 
  -1 -11   7       73.69       82.66      1.35 o 
   0 -11   7        0.19       -0.11      0.26 o 
   1 -11   7       13.48       17.33      0.85 o 
  -3 -10   7        3.52        2.60      0.27 o 
  -2 -10   7       10.56       11.17      0.45 o 
  -1 -10   7      130.13      137.81      1.99 o 
   0 -10   7       11.46       13.14      1.06 o 
   1 -10   7      133.82      147.35      1.62 o 
   2 -10   7       11.73       10.84      0.74 o 
  -4  -9   7        9.19        9.72      0.51 o 
  -3  -9   7      330.30      305.60      3.10 o 
  -2  -9   7        0.26        0.43      0.22 o 
  -1  -9   7        0.15        0.58      0.30 o 
   0  -9   7        0.01        0.33      0.26 o 
   1  -9   7      113.78      115.15      1.58 o 
   2  -9   7        1.31        1.01      0.26 o 
   3  -9   7        5.23        8.72      0.64 o 
  -5  -8   7        0.15        0.00      0.37 o 
  -4  -8   7       68.87       59.08      1.12 o 
  -3  -8   7       12.37       13.78      0.59 o 
  -2  -8   7        0.50        0.31      0.58 o 
  -1  -8   7      103.51      104.31      1.22 o 
   0  -8   7     1157.46     1178.82      8.90 o 
   1  -8   7       20.18       20.12      0.72 o 
   2  -8   7       11.25       12.79      0.48 o 
   3  -8   7        2.77        0.64      0.25 o 
  -5  -7   7       32.70       33.36      0.85 o 
  -4  -7   7        9.28        7.55      0.53 o 
  -3  -7   7       45.34       44.04      1.04 o 
  -2  -7   7       91.59       89.75      1.45 o 
  -1  -7   7      146.35      141.68      1.24 o 
   0  -7   7        0.05        0.32      0.21 o 
   1  -7   7      186.94      189.31      1.79 o 
   2  -7   7        0.16        0.14      0.25 o 
   3  -7   7        7.20        6.94      0.40 o 
  -6  -6   7       53.73       62.30      1.49 o 
  -5  -6   7        8.30        7.37      0.80 o 
  -4  -6   7       43.37       36.94      0.94 o 
  -3  -6   7        4.76        6.02      0.53 o 
  -2  -6   7      170.77      163.43      1.73 o 
  -1  -6   7       13.76       16.11      0.38 o 
   0  -6   7        1.27        1.81      0.28 o 
   1  -6   7      655.11      651.02      4.40 o 
   2  -6   7       49.28       48.94      0.78 o 
   3  -6   7        0.39        0.71      0.26 o 
   4  -6   7       62.29       89.41      1.91 o 
  -6  -5   7        0.02       -0.32      0.32 o 
  -5  -5   7       13.37       12.54      0.85 o 
  -4  -5   7      104.12       85.24      1.42 o 
  -3  -5   7        5.17        6.15      0.58 o 
  -2  -5   7        1.71        0.73      0.22 o 
  -1  -5   7      443.34      425.54      2.78 o 
   0  -5   7        0.15        0.00      0.17 o 
   1  -5   7       21.95       19.46      0.59 o 
   2  -5   7      217.29      219.75      2.16 o 
   3  -5   7        2.03        2.53      0.32 o 
   4  -5   7      102.25      101.48      1.50 o 
  -6  -4   7        8.39        6.65      0.53 o 
  -4  -4   7        0.65        0.28      0.33 o 
  -3  -4   7        1.35        1.27      0.30 o 
  -2  -4   7      439.75      434.51      3.63 o 
  -1  -4   7       30.41       38.82      0.64 o 
   0  -4   7        1.26        1.46      0.18 o 
   1  -4   7        0.30        0.43      0.19 o 
   2  -4   7      410.68      384.95      3.29 o 
   3  -4   7        0.65        1.13      0.53 o 
   4  -4   7        0.11        0.09      0.26 o 
  -6  -3   7        3.28        2.66      0.53 o 
  -5  -3   7        0.24        0.32      0.53 o 
  -4  -3   7        0.00       -0.11      0.43 o 
  -3  -3   7       84.28       87.18      1.06 o 
  -2  -3   7      227.47      202.95      3.40 o 
  -1  -3   7        0.07        0.16      0.23 o 
   0  -3   7        1.01        0.35      0.18 o 
   1  -3   7       15.21       10.92      0.41 o 
   2  -3   7       43.58       41.06      2.02 o 
   3  -3   7      153.69      154.46      2.13 o 
   4  -3   7       92.71       96.49      1.50 o 
  -6  -2   7        1.04        0.85      0.53 o 
  -5  -2   7       41.47       37.43      0.98 o 
  -4  -2   7        0.13        0.27      0.26 o 
  -3  -2   7        6.11        3.17      0.41 o 
  -2  -2   7        1.12        4.15      0.53 o 
  -1  -2   7       49.61       43.74      0.94 o 
   0  -2   7      169.67      190.62      3.40 o 
   1  -2   7        0.13        0.31      0.38 o 
   2  -2   7       15.62       16.48      0.74 o 
   3  -2   7        0.01        1.49      1.44 o 
   4  -2   7        3.54        4.73      0.96 o 
  -6  -1   7        5.69        5.88      0.80 o 
  -5  -1   7       22.03       23.87      0.83 o 
  -4  -1   7        2.58        2.64      0.41 o 
  -3  -1   7      122.69      115.51      1.87 o 
  -2  -1   7       72.18       72.89      1.28 o 
  -1  -1   7       25.73       19.48      0.64 o 
   0  -1   7        0.03        0.11      0.23 o 
   1  -1   7       27.74       31.29      0.72 o 
   2  -1   7      322.65      311.24      4.68 o 
   3  -1   7      241.50      239.01      2.89 o 
   4  -1   7       14.66       15.90      0.68 o 
  -6   0   7      140.10      136.20      1.87 o 
  -5   0   7        1.14        1.02      0.43 o 
  -4   0   7        0.40        0.28      0.25 o 
  -3   0   7        0.25        0.15      0.19 o 
  -2   0   7       53.02       55.14      0.91 o 
  -1   0   7        6.86        5.81      0.74 o 
   0   0   7        2.01        1.52      0.30 o 
   1   0   7       22.41       17.81      0.50 o 
   2   0   7       84.27       86.07      1.65 o 
   3   0   7        1.43        1.44      0.38 o 
   4   0   7       38.65       43.67      1.33 o 
  -6   1   7        8.31        9.83      1.01 o 
  -5   1   7       24.81       21.38      0.83 o 
  -4   1   7       33.09       33.00      0.63 o 
  -3   1   7        1.24        1.46      0.17 o 
  -2   1   7       35.11       28.59      0.45 o 
  -1   1   7      209.32      238.57      1.84 o 
   0   1   7        0.13        0.24      0.17 o 
   1   1   7       12.34       14.86      0.71 o 
   2   1   7      196.09      190.78      2.51 o 
   3   1   7        8.97       10.64      0.68 o 
   4   1   7        8.04        4.16      0.41 o 
  -6   2   7        6.17        4.45      0.64 o 
  -5   2   7       94.22       84.70      1.21 o 
  -4   2   7        5.42        4.17      0.82 o 
  -3   2   7        0.15        0.11      0.18 o 
  -2   2   7      479.18      482.84      2.65 o 
  -1   2   7      178.70      154.76      1.07 o 
   0   2   7        0.14       -0.13      0.15 o 
   1   2   7      271.56      275.91      3.24 o 
   2   2   7      320.27      317.74      3.53 o 
   3   2   7        4.59        2.22      0.74 o 
   4   2   7        0.90        0.26      0.43 o 
  -6   3   7        1.25        0.92      0.25 o 
  -5   3   7        9.26        8.74      1.01 o 
  -4   3   7       20.81       15.79      0.59 o 
  -3   3   7       23.98       26.02      0.54 o 
  -2   3   7        0.10        0.25      0.20 o 
  -1   3   7        8.25        8.39      0.38 o 
   0   3   7        0.00        0.41      0.29 o 
   1   3   7      399.59      401.12      2.87 o 
   2   3   7        0.09        0.12      0.33 o 
   3   3   7        2.17        1.79      0.53 o 
  -6   4   7        1.04        0.85      0.30 o 
  -5   4   7        1.08        0.63      0.26 o 
  -4   4   7       57.27       46.28      0.90 o 
  -3   4   7        0.54        0.79      0.33 o 
  -2   4   7        5.30        4.96      0.64 o 
  -1   4   7      555.55      558.50      3.68 o 
   0   4   7      824.94      846.86      6.18 o 
   1   4   7       26.54       25.71      0.59 o 
   2   4   7        2.61        1.73      0.31 o 
   3   4   7        5.01        3.51      0.64 o 
  -5   5   7        6.39        7.91      0.43 o 
  -4   5   7       17.99       17.61      1.06 o 
  -3   5   7       69.53       68.68      1.35 o 
  -2   5   7       27.17       29.25      0.74 o 
  -1   5   7       71.16       79.82      1.19 o 
   0   5   7        0.20        0.23      0.27 o 
   1   5   7       79.98       81.10      1.33 o 
   2   5   7        4.91        5.54      0.45 o 
  -5   6   7        0.10       -0.11      0.32 o 
  -4   6   7       15.38       12.49      0.64 o 
  -3   6   7        0.13       -0.11      0.43 o 
  -2   6   7       12.18       11.63      0.76 o 
  -1   6   7        4.87        4.86      0.54 o 
   0   6   7     1200.32     1281.94      8.56 o 
   1   6   7      134.36      138.02      1.77 o 
  -4   7   7       56.06       57.52      1.38 o 
  -3   7   7       19.81       18.74      0.74 o 
  -2   7   7        3.17        2.60      0.31 o 
  -1   7   7      126.89      131.50      1.72 o 
   0   7   7        0.01       -0.14      0.26 o 
   1   7   7        1.50        1.70      0.43 o 
  -3 -10   8        0.72        0.18      0.19 o 
  -2 -10   8        0.12        0.17      0.22 o 
  -1 -10   8      135.85      142.44      2.07 o 
   0 -10   8      958.34     1005.46      8.57 o 
   1 -10   8       45.88       47.76      0.89 o 
  -4  -9   8        7.60       10.25      0.96 o 
  -3  -9   8        1.35        1.20      0.26 o 
  -2  -9   8        0.02        0.34      0.23 o 
  -1  -9   8      107.48      110.17      1.77 o 
   0  -9   8        0.44        0.94      0.26 o 
   1  -9   8       11.59        8.20      0.82 o 
   2  -9   8        5.53        4.24      0.45 o 
  -4  -8   8        1.92        1.56      0.26 o 
  -3  -8   8        3.55        3.57      0.38 o 
  -2  -8   8       15.24       16.61      0.55 o 
  -1  -8   8       16.54       18.22      0.63 o 
   0  -8   8      404.69      421.30      3.60 o 
   1  -8   8      276.40      279.05      2.64 o 
   2  -8   8        0.25       -0.14      0.26 o 
  -5  -7   8        0.08       -0.08      0.26 o 
  -4  -7   8      101.60       85.90      1.97 o 
  -3  -7   8        1.64        1.24      0.69 o 
  -2  -7   8        0.17        0.31      0.37 o 
  -1  -7   8      187.79      189.88      1.75 o 
   0  -7   8        0.01        0.61      0.28 o 
   1  -7   8       95.39       95.70      1.73 o 
   2  -7   8        0.10        0.03      0.26 o 
   3  -7   8        0.02       -0.02      0.26 o 
  -5  -6   8        0.00        1.69      0.58 o 
  -4  -6   8       13.81       13.93      0.85 o 
  -3  -6   8        0.12        0.57      0.27 o 
  -2  -6   8      215.45      204.96      2.47 o 
  -1  -6   8      656.08      637.26      4.95 o 
   0  -6   8        0.28        0.43      0.45 o 
   1  -6   8       69.72       73.32      1.44 o 
   2  -6   8      179.51      170.45      2.39 o 
   3  -6   8        6.68        3.18      0.85 o 
  -5  -5   8       31.81       28.17      1.06 o 
  -4  -5   8        0.92        0.53      0.33 o 
  -3  -5   8       41.75       43.71      1.22 o 
  -2  -5   8      347.59      347.87      3.56 o 
  -1  -5   8       16.42       18.77      0.55 o 
   0  -5   8        0.09        0.28      0.25 o 
   1  -5   8      161.74      149.09      1.65 o 
   2  -5   8       68.87       73.89      1.44 o 
   3  -5   8        0.56        0.69      0.30 o 
  -4  -4   8       76.11       78.04      1.39 o 
  -3  -4   8       15.98       16.35      2.29 o 
  -2  -4   8        0.46        0.53      0.26 o 
  -1  -4   8        0.13        0.25      0.33 o 
   0  -4   8       39.47       41.20      1.01 o 
   1  -4   8        8.45        7.75      0.56 o 
   2  -4   8       11.13       12.76      0.68 o 
   3  -4   8        1.40        0.92      0.48 o 
   4  -4   8        0.02       -0.21      0.32 o 
  -5  -3   8       26.63       21.26      1.06 o 
  -4  -3   8      131.62      139.52      1.91 o 
  -3  -3   8        9.27        9.52      0.60 o 
  -2  -3   8      593.25      564.86      5.10 o 
  -1  -3   8        9.07       11.75      0.50 o 
   0  -3   8        0.07        0.36      0.20 o 
   1  -3   8        3.24        3.07      0.34 o 
   2  -3   8       65.03       63.85      1.31 o 
   3  -3   8       90.19       89.37      1.50 o 
   4  -3   8        0.42        0.11      0.32 o 
  -6  -2   8      201.16      198.28      2.33 o 
  -5  -2   8        0.04       -0.32      0.32 o 
  -4  -2   8        0.51        0.74      0.43 o 
  -3  -2   8       35.14       31.22      2.13 o 
  -2  -2   8       67.75       58.11      1.70 o 
  -1  -2   8        0.71        0.35      0.25 o 
   0  -2   8       16.60       10.32      0.44 o 
   1  -2   8        0.00        0.21      0.32 o 
   2  -2   8        6.12        4.92      0.48 o 
   3  -2   8        2.73        2.34      0.38 o 
   4  -2   8        9.82        8.48      0.48 o 
  -6  -1   8       12.12       14.04      0.80 o 
  -5  -1   8        1.53        2.32      0.41 o 
  -4  -1   8       80.06       84.60      1.18 o 
  -3  -1   8     1188.26     1157.61      8.88 o 
  -2  -1   8        5.41        4.60      0.46 o 
  -1  -1   8       32.29       31.25      0.76 o 
   0  -1   8        0.02       -0.11      0.23 o 
   1  -1   8        0.13        0.43      0.43 o 
   2  -1   8        4.82        5.59      0.80 o 
   3  -1   8       27.06       25.20      0.83 o 
   4  -1   8        0.02        0.74      0.43 o 
  -6   0   8       64.71       63.06      1.20 o 
  -5   0   8       30.19       32.96      1.01 o 
  -4   0   8       66.09       64.19      1.71 o 
  -3   0   8        9.43       10.85      0.48 o 
  -2   0   8      199.11      192.59      1.88 o 
  -1   0   8       16.55       16.33      0.55 o 
   0   0   8        3.66        3.61      0.64 o 
   1   0   8        4.93        3.33      0.45 o 
   2   0   8      125.30      127.86      1.95 o 
   3   0   8        0.51        0.57      0.33 o 
   4   0   8        0.14        0.21      0.32 o 
  -6   1   8       21.23       13.66      0.60 o 
  -5   1   8       51.14       50.31      1.17 o 
  -4   1   8       79.13       78.75      1.14 o 
  -3   1   8       16.94       16.00      0.50 o 
  -2   1   8      735.07      706.11      5.08 o 
  -1   1   8       19.49       15.28      0.80 o 
   0   1   8        0.10       -0.05      0.23 o 
   1   1   8      168.05      169.91      2.33 o 
   2   1   8       19.63       23.38      0.86 o 
   3   1   8        0.60        1.19      0.37 o 
  -6   2   8        0.14       -0.05      0.30 o 
  -5   2   8        1.56        2.64      0.48 o 
  -4   2   8      169.65      162.08      1.75 o 
  -3   2   8        0.69        1.19      0.23 o 
  -2   2   8        4.80        3.41      0.32 o 
  -1   2   8      271.55      279.05      3.07 o 
   0   2   8       12.86       15.27      0.64 o 
   1   2   8       79.47       82.34      1.54 o 
   2   2   8        8.38       10.80      0.68 o 
   3   2   8        4.98        3.14      0.38 o 
  -5   3   8      239.03      220.85      2.10 o 
  -4   3   8       12.51       11.47      0.53 o 
  -3   3   8        2.12        2.66      0.32 o 
  -2   3   8        3.28        2.98      0.40 o 
  -1   3   8      410.86      413.04      3.37 o 
   0   3   8        0.00       -0.19      0.23 o 
   1   3   8       38.42       43.82      0.87 o 
   2   3   8       54.38       58.98      1.22 o 
  -5   4   8        5.33        7.61      0.41 o 
  -4   4   8        3.54        2.02      0.38 o 
  -3   4   8        8.12        8.78      0.64 o 
  -2   4   8        1.31        1.88      0.31 o 
  -1   4   8       26.93       27.69      0.71 o 
   0   4   8      346.80      366.27      3.10 o 
   1   4   8      160.05      169.68      2.16 o 
   2   4   8        0.01        0.30      0.33 o 
  -5   5   8        4.99        4.15      0.53 o 
  -4   5   8       38.62       32.18      0.86 o 
  -3   5   8       32.67       30.94      1.28 o 
  -2   5   8        0.08       -0.22      0.22 o 
  -1   5   8       66.65       76.37      1.10 o 
   0   5   8        0.06        0.03      0.43 o 
   1   5   8        3.24        4.59      0.34 o 
  -4   6   8        0.11        0.80      0.37 o 
  -3   6   8        0.00       -0.14      0.26 o 
  -2   6   8       37.76       36.72      0.71 o 
  -1   6   8      128.60      143.27      1.49 o 
   0   6   8      105.23      109.64      1.22 o 
   1   6   8       29.17       26.58      0.85 o 
  -2   7   8        1.08        1.09      0.37 o 
  -1   7   8        2.26        1.81      0.43 o 
  -2 -10   9       10.53       11.59      0.74 o 
  -1 -10   9       49.72       51.03      1.38 o 
  -4  -9   9        0.41        0.96      0.32 o 
  -3  -9   9       39.76       36.89      1.06 o 
  -2  -9   9        0.73        0.91      0.43 o 
  -1  -9   9        5.29        6.58      0.45 o 
   0  -9   9        0.38        0.35      0.25 o 
   1  -9   9        1.55        2.61      0.38 o 
  -4  -8   9        0.07        0.62      0.26 o 
  -3  -8   9        0.47        1.02      0.26 o 
  -2  -8   9       15.27       13.06      0.73 o 
  -1  -8   9      261.69      273.57      3.51 o 
   0  -8   9      189.81      206.25      2.63 o 
   1  -8   9        0.15        0.27      0.30 o 
   2  -8   9        5.23        6.05      0.48 o 
  -5  -7   9       42.21       36.36      0.96 o 
  -4  -7   9        0.22        0.11      0.32 o 
  -3  -7   9       12.82       13.03      0.59 o 
  -2  -7   9        0.25        1.40      0.32 o 
  -1  -7   9       88.35       88.88      1.65 o 
   0  -7   9        0.16       -0.26      0.33 o 
   1  -7   9       57.33       56.42      1.20 o 
   2  -7   9       84.66       87.47      1.38 o 
  -5  -6   9        1.29        0.85      0.32 o 
  -4  -6   9       39.30       41.25      1.28 o 
  -3  -6   9        4.62        4.00      0.43 o 
  -2  -6   9       44.48       50.12      1.12 o 
  -1  -6   9       80.78       82.39      2.23 o 
   0  -6   9       18.19       20.26      0.83 o 
   1  -6   9        0.74        0.16      0.30 o 
   2  -6   9        0.35        1.19      0.33 o 
  -5  -5   9      203.26      186.58      2.87 o 
  -4  -5   9      229.69      248.53      2.77 o 
  -3  -5   9        0.01       -0.17      0.32 o 
  -2  -5   9      217.84      226.77      2.65 o 
  -1  -5   9      158.55      165.12      4.04 o 
   0  -5   9        0.13       -0.11      0.30 o 
   1  -5   9        0.05        0.26      0.53 o 
   2  -5   9        5.16        4.66      0.53 o 
   3  -5   9       34.13       38.06      1.17 o 
  -5  -4   9        4.01        5.42      0.48 o 
  -4  -4   9       15.56       15.42      0.90 o 
  -3  -4   9       21.31       23.00      0.79 o 
  -2  -4   9      395.76      392.70      4.25 o 
  -1  -4   9        9.33        8.84      0.56 o 
   0  -4   9        0.48        0.09      0.33 o 
   1  -4   9       88.89       75.32      1.44 o 
   2  -4   9        0.06        0.00      0.30 o 
   3  -4   9        1.25        0.48      0.30 o 
  -5  -3   9        0.05        0.11      0.43 o 
  -4  -3   9      315.71      317.76      3.33 o 
  -3  -3   9     1352.27     1361.51     13.93 o 
  -2  -3   9       38.01       38.24      0.97 o 
  -1  -3   9        1.68        2.98      0.41 o 
   0  -3   9        0.04       -0.33      0.33 o 
   1  -3   9       14.21        9.48      0.64 o 
   2  -3   9        0.00       -0.27      0.30 o 
   3  -3   9       31.83       35.60      0.86 o 
  -6  -2   9       13.51       14.14      0.85 o 
  -5  -2   9        0.49        0.85      0.43 o 
  -4  -2   9      188.41      198.19      2.44 o 
  -3  -2   9       28.04       26.39      0.86 o 
  -2  -2   9       24.37       22.22      0.79 o 
  -1  -2   9        0.34        0.26      0.26 o 
   0  -2   9      121.32       94.57      1.86 o 
   1  -2   9        0.61        0.44      0.33 o 
   2  -2   9       16.71       17.91      0.75 o 
   3  -2   9        2.06        2.09      0.38 o 
  -6  -1   9        4.51        4.20      0.45 o 
  -5  -1   9       23.25       23.65      0.83 o 
  -4  -1   9        2.98        2.79      0.41 o 
  -3  -1   9     1088.28     1084.21      8.96 o 
  -2  -1   9      340.78      331.30      3.45 o 
  -1  -1   9        0.05        0.35      0.33 o 
   0  -1   9        0.07        0.00      0.43 o 
   1  -1   9       28.47       24.95      0.86 o 
   2  -1   9        0.18        0.66      0.33 o 
   3  -1   9        3.47        5.55      0.48 o 
  -6   0   9       10.08        8.75      1.01 o 
  -5   0   9        0.01        0.34      0.74 o 
  -4   0   9      242.50      254.10      2.40 o 
  -3   0   9       28.78       26.66      0.86 o 
  -2   0   9       98.38       92.48      1.24 o 
  -1   0   9        3.89        3.31      0.35 o 
   0   0   9        1.94        1.41      0.74 o 
   1   0   9       80.27       73.57      1.42 o 
   2   0   9        1.61        0.59      0.33 o 
   3   0   9        0.06        0.32      0.32 o 
  -6   1   9        2.81        1.70      0.43 o 
  -5   1   9      163.90      168.14      2.18 o 
  -4   1   9      437.40      465.70      3.63 o 
  -3   1   9        0.04       -0.14      0.20 o 
  -2   1   9      182.91      184.42      2.28 o 
  -1   1   9      200.01      176.10      2.23 o 
   0   1   9        0.48        0.39      0.58 o 
   1   1   9        0.09        0.73      0.33 o 
   2   1   9       57.67       52.16      1.09 o 
   3   1   9        0.47        0.32      0.32 o 
  -5   2   9       50.43       60.07      1.59 o 
  -4   2   9        3.86        3.43      0.32 o 
  -3   2   9        0.38       -0.09      0.26 o 
  -2   2   9      321.66      320.21      3.83 o 
  -1   2   9       76.00       82.67      1.42 o 
   0   2   9        0.07       -0.23      0.27 o 
   1   2   9        0.09        0.43      0.43 o 
   2   2   9       45.90       38.65      0.94 o 
  -5   3   9       34.99       32.96      0.83 o 
  -4   3   9        0.09        0.14      0.26 o 
  -3   3   9       61.55       63.88      1.02 o 
  -2   3   9        0.09       -0.17      0.23 o 
  -1   3   9       37.88       38.58      0.94 o 
   0   3   9        0.07        0.29      0.26 o 
   1   3   9        4.59        4.25      0.64 o 
   2   3   9        0.23        0.32      0.32 o 
  -5   4   9      194.94      223.05      3.30 o 
  -4   4   9        0.00        0.05      0.30 o 
  -3   4   9        0.14        0.02      0.25 o 
  -2   4   9        2.62        2.00      0.40 o 
  -1   4   9      157.14      167.58      1.72 o 
   0   4   9       82.80       81.92      1.70 o 
   1   4   9        0.47        0.48      0.23 o 
  -4   5   9        0.01       -0.02      0.27 o 
  -3   5   9       14.64       19.76      0.55 o 
  -2   5   9        7.16        5.24      0.44 o 
  -1   5   9        5.76        4.46      0.34 o 
   0   5   9        0.24        0.43      0.26 o 
  -3   6   9        0.38        1.70      0.43 o 
  -2   6   9        0.76        1.81      0.43 o 
  -1   6   9       24.18       28.55      0.68 o 
  -3  -9  10        6.10        7.65      0.53 o 
  -1  -9  10        4.62        2.45      0.53 o 
  -4  -8  10        0.09        0.00      0.21 o 
  -3  -8  10        0.54        0.96      0.32 o 
  -2  -8  10        0.22        0.12      0.27 o 
  -1  -8  10        0.09        0.06      0.43 o 
   0  -8  10        0.36        0.64      0.33 o 
   1  -8  10        5.39        7.33      0.58 o 
  -4  -7  10       10.11       10.84      0.64 o 
  -3  -7  10        7.54        7.82      0.74 o 
  -2  -7  10        0.10       -0.08      0.26 o 
  -1  -7  10       52.56       56.12      1.16 o 
   0  -7  10        0.08       -0.11      0.30 o 
   1  -7  10        0.49        0.69      0.37 o 
  -5  -6  10      236.39      248.77      3.30 o 
  -4  -6  10       37.55       38.87      1.06 o 
  -3  -6  10        1.19        0.93      0.27 o 
  -2  -6  10      157.04      167.66      2.16 o 
  -1  -6  10        0.01       -0.21      0.43 o 
   0  -6  10        0.01        0.00      0.30 o 
   1  -6  10       51.20       52.94      1.33 o 
   2  -6  10        0.08        0.32      0.43 o 
  -5  -5  10       38.36       41.04      1.17 o 
  -4  -5  10       72.50       67.43      1.20 o 
  -3  -5  10        1.68        2.49      0.35 o 
  -2  -5  10       71.99       70.94      1.30 o 
  -1  -5  10        0.15       -0.43      0.43 o 
   0  -5  10        0.11        0.51      0.33 o 
   1  -5  10       37.21       34.79      0.94 o 
   2  -5  10       21.93       30.30      1.06 o 
  -5  -4  10        0.25        0.30      0.27 o 
  -4  -4  10      208.68      207.80      2.47 o 
  -3  -4  10        0.89        1.89      0.37 o 
  -2  -4  10       13.04       14.75      0.66 o 
  -1  -4  10       83.22       72.72      1.30 o 
   0  -4  10      157.15      140.60      1.95 o 
   1  -4  10        8.15        9.04      0.85 o 
   2  -4  10       10.93       14.99      0.85 o 
  -5  -3  10        9.16       11.59      0.80 o 
  -4  -3  10       97.42      107.17      2.18 o 
  -3  -3  10      155.54      161.45      2.13 o 
  -2  -3  10       63.02       67.78      1.30 o 
  -1  -3  10        8.48        8.10      0.69 o 
   0  -3  10        0.68        0.21      0.38 o 
   1  -3  10       36.67       28.13      0.86 o 
   2  -3  10        4.56        4.41      0.45 o 
  -5  -2  10        0.21        0.00      0.43 o 
  -4  -2  10       53.41       59.33      1.54 o 
  -3  -2  10        1.57        0.84      0.33 o 
  -2  -2  10        4.04        6.25      0.74 o 
  -1  -2  10        0.10        0.32      0.37 o 
   0  -2  10      294.15      237.08      4.04 o 
   1  -2  10       27.20       21.95      0.83 o 
   2  -2  10       10.88       11.16      0.60 o 
  -5  -1  10       34.36       31.26      1.17 o 
  -4  -1  10      256.87      280.19      3.00 o 
  -3  -1  10      248.29      252.55      2.84 o 
  -2  -1  10        5.41        5.42      0.43 o 
  -1  -1  10       26.05       23.21      1.22 o 
   0  -1  10        0.01        0.32      0.43 o 
   1  -1  10        4.62        3.24      0.41 o 
   2  -1  10       22.78       22.78      0.85 o 
  -5   0  10        0.32       -0.43      0.43 o 
  -4   0  10        6.73        5.81      0.64 o 
  -3   0  10        0.48        0.60      0.33 o 
  -2   0  10      135.49      127.44      1.80 o 
  -1   0  10       81.73       70.93      1.30 o 
   0   0  10        0.05       -0.24      0.26 o 
   1   0  10       98.00       89.10      1.50 o 
   2   0  10        3.98       10.09      0.96 o 
  -5   1  10        2.85        3.46      0.74 o 
  -4   1  10      186.64      188.89      2.21 o 
  -3   1  10       10.02       10.93      0.49 o 
  -2   1  10       27.34       25.85      0.83 o 
  -1   1  10        2.17        0.29      0.26 o 
   0   1  10        0.28       -0.11      0.23 o 
   1   1  10        7.83        4.04      0.64 o 
   2   1  10       28.36       34.23      1.17 o 
  -4   2  10       66.32       88.02      1.14 o 
  -3   2  10        1.66        2.71      0.38 o 
  -2   2  10       13.02       11.92      0.60 o 
  -1   2  10        0.03        0.33      0.64 o 
   0   2  10       33.86       34.53      0.89 o 
   1   2  10        4.99        6.17      0.64 o 
  -4   3  10        4.93        5.17      0.45 o 
  -3   3  10        2.16        1.58      0.27 o 
  -2   3  10       59.62       63.19      1.16 o 
  -1   3  10        6.03        5.98      0.48 o 
   0   3  10        0.15        0.32      0.23 o 
   1   3  10       13.70       11.69      0.74 o 
  -4   4  10        0.75        0.85      0.32 o 
  -3   4  10        6.05        3.07      0.32 o 
  -2   4  10        0.56        0.22      0.28 o 
  -1   4  10        0.00       -0.27      0.37 o 
   0   4  10       16.18       20.17      0.56 o 
  -2   5  10        1.92        1.20      0.27 o 
  -1   5  10        4.33        4.78      0.53 o 
  -3  -8  11        1.30        0.53      0.21 o 
  -1  -8  11        6.11        8.61      0.74 o 
  -4  -7  11        8.56        8.61      0.53 o 
  -3  -7  11        0.07        0.07      0.21 o 
  -2  -7  11       87.28       94.96      1.38 o 
  -1  -7  11        1.93       -0.32      0.43 o 
   0  -7  11        0.31        0.20      0.33 o 
  -4  -6  11       83.52       92.65      1.30 o 
  -3  -6  11        2.01        2.47      0.33 o 
  -2  -6  11        2.62        1.49      0.27 o 
  -1  -6  11       58.35       52.63      1.59 o 
   0  -6  11        0.21        0.73      0.33 o 
   1  -6  11       64.06       69.53      1.59 o 
  -4  -5  11      108.05      108.85      1.50 o 
  -3  -5  11        0.31        0.26      0.26 o 
  -2  -5  11        3.25        3.49      0.35 o 
  -1  -5  11       47.60       35.72      1.38 o 
   0  -5  11        0.00        0.25      0.33 o 
   1  -5  11        0.59        0.43      0.43 o 
  -5  -4  11        0.08        1.28      0.43 o 
  -4  -4  11        0.26       -0.17      0.43 o 
  -3  -4  11        0.58        0.08      0.26 o 
  -2  -4  11        0.08        0.36      0.26 o 
  -1  -4  11       11.75       10.24      0.56 o 
   0  -4  11       57.62       46.57      1.49 o 
   1  -4  11       24.91       20.41      0.96 o 
  -5  -3  11        0.77        0.33      0.27 o 
  -4  -3  11       95.82      101.49      1.50 o 
  -3  -3  11       94.37       91.35      1.45 o 
  -2  -3  11        0.38       -0.06      0.26 o 
  -1  -3  11       23.47       26.24      0.77 o 
   1  -3  11       12.60       19.03      0.96 o 
  -5  -2  11        0.11        0.11      0.43 o 
  -4  -2  11        6.34        4.23      0.90 o 
  -3  -2  11        1.09        3.27      0.41 o 
  -2  -2  11       20.21       15.83      0.66 o 
  -1  -2  11       22.95       20.31      0.96 o 
   1  -2  11        3.03        1.96      0.37 o 
  -5  -1  11        3.02        2.87      0.53 o 
  -4  -1  11       13.05       15.55      0.64 o 
  -3  -1  11       27.30       26.09      0.80 o 
  -2  -1  11        0.07        0.00      0.32 o 
  -1  -1  11        2.22        3.08      0.53 o 
   0  -1  11        0.24       -0.32      0.32 o 
   1  -1  11       14.17        8.72      0.74 o 
  -4   0  11       37.33       45.07      0.97 o 
  -3   0  11        0.87        0.21      0.27 o 
  -2   0  11        0.25        0.58      0.27 o 
  -1   0  11      107.93       91.70      1.45 o 
   0   0  11       26.39       33.06      1.28 o 
   1   0  11       41.01       38.06      1.28 o 
  -4   1  11        5.34        4.70      0.90 o 
  -3   1  11        0.71        0.58      0.37 o 
  -2   1  11       51.62       55.58      1.09 o 
  -1   1  11        4.48        3.22      0.33 o 
   0   1  11        0.16        0.35      0.26 o 
   1   1  11        1.31        2.34      0.43 o 
  -3   2  11        1.63        2.99      0.37 o 
  -2   2  11       36.15       37.18      0.86 o 
  -1   2  11        4.82        7.44      0.48 o 
   0   2  11       19.67       17.75      0.85 o 
  -3   3  11       41.01       52.41      1.28 o 
  -2   3  11        0.00       -0.11      0.23 o 
  -1   3  11        9.24       11.50      0.48 o 
  -3  -6  12        0.02        0.64      0.32 o 
  -2  -6  12        0.43        0.21      0.26 o 
  -1  -6  12       62.08       67.62      1.70 o 
  -4  -5  12        0.78        0.96      0.32 o 
  -3  -5  12       36.69       37.94      0.82 o 
  -2  -5  12       24.97       32.66      0.77 o 
  -1  -5  12        0.13       -0.21      0.43 o 
  -4  -4  12        0.00        0.26      0.26 o 
  -3  -4  12        0.37        0.29      0.26 o 
  -2  -4  12       15.56       14.83      0.85 o 
  -1  -4  12       31.75       19.99      0.96 o 
  -4  -3  12        0.15        0.14      0.26 o 
  -3  -3  12       30.38       33.64      0.79 o 
  -2  -3  12        1.89        4.73      0.53 o 
  -4  -2  12        6.49        8.69      0.48 o 
  -3  -2  12        0.26        2.17      0.33 o 
  -2  -2  12        8.51       11.27      0.64 o 
  -1  -2  12        2.75        1.28      0.32 o 
  -4  -1  12        0.06        1.06      0.32 o 
  -3  -1  12        3.70        4.84      0.45 o 
  -2  -1  12       18.80       22.96      0.96 o 
  -1  -1  12        8.75        8.08      0.64 o 
  -3   0  12        1.18        0.64      0.32 o 
  -2   0  12       10.92       11.06      0.64 o 
  -1   0  12       32.67       38.21      0.79 o 
  -3   1  12        0.34        0.21      0.32 o 
  -2   1  12       33.96       35.01      0.71 o 
                                                 
